# Supplementary material for: Regulatory role of the N-terminal intrinsically disordered region of the DEAD-box RNA helicase DDX3X in selective RNA recognition
Source: Nat Commun. 2025 Aug 28;16:7762. doi: 10.1038/s41467-025-62806-7 (PMC12394722; doi:10.1038/s41467-025-62806-7)
Supplement: Supplementary file 3 — Supplementary Data 1 [file 41467_2025_62806_MOESM3_ESM.xlsx]

## Sheet: DNA
List of DNA
DNA sequence of DDX3X constructs
Name	Sequence
His6-SUMO-DDX3X N-IDR(1-132)	ATGGGCAGCAGCCATCATCATCATCATCACGGCAGCGGCCTGGTGCCGCGCGGCAGCGCTAGCATGTCGGACTCAGAAGTCAATCAAGAAGCTAAGCCAGAGGTCAAGCCAGAAGTCAAGCCTGAGACTCACATCAATTTAAAGGTGTCCGATGGATCTTCAGAGATCTTCTTCAAGATCAAAAAGACCACTCCTTTAAGAAGGCTGATGGAAGCGTTCGCTAAAAGACAGGGTAAGGAAATGGACTCCTTAAGATTCTTGTACGACGGTATTAGAATTCAAGCTGATCAGACCCCTGAAGATTTGGACATGGAGGATAACGATATTATTGAGGCTCACAGAGAACAGATTGGTGGTATGTCACACGTAGCAGTTGAAAATGCTCTAGGCTTGGACCAG…
His6-SUMO-DDX3X N-IDR RtoK (1-132)	ATGGGCAGCAGCCATCATCATCATCATCACGGCAGCGGCCTGGTGCCGCGCGGCAGCGCTAGCATGTCGGACTCAGAAGTCAATCAAGAAGCTAAGCCAGAGGTCAAGCCAGAAGTCAAGCCTGAGACTCACATCAATTTAAAGGTGTCCGATGGATCTTCAGAGATCTTCTTCAAGATCAAAAAGACCACTCCTTTAAGAAGGCTGATGGAAGCGTTCGCTAAAAGACAGGGTAAGGAAATGGACTCCTTAAGATTCTTGTACGACGGTATTAGAATTCAAGCTGATCAGACCCCTGAAGATTTGGACATGGAGGATAACGATATTATTGAGGCTCACAGAGAACAGATTGGTGGTATGTCACACGTAGCAGTTGAAAATGCTCTAGGCTTGGACCAG…
His6-SUMO-DDX3X N-IDR RKtoA 1st (1-132)	ATGGGCAGCAGCCATCATCATCATCATCACGGCAGCGGCCTGGTGCCGCGCGGCAGCGCTAGCATGTCGGACTCAGAAGTCAATCAAGAAGCTAAGCCAGAGGTCAAGCCAGAAGTCAAGCCTGAGACTCACATCAATTTAAAGGTGTCCGATGGATCTTCAGAGATCTTCTTCAAGATCAAAAAGACCACTCCTTTAAGAAGGCTGATGGAAGCGTTCGCTAAAAGACAGGGTAAGGAAATGGACTCCTTAAGATTCTTGTACGACGGTATTAGAATTCAAGCTGATCAGACCCCTGAAGATTTGGACATGGAGGATAACGATATTATTGAGGCTCACAGAGAACAGATTGGTGGTATGTCACACGTAGCAGTTGAAAATGCTCTAGGCTTGGACCAG…
His6-SUMO-DDX3X N-IDR RKtoA 2nd (1-132)	ATGGGCAGCAGCCATCATCATCATCATCACGGCAGCGGCCTGGTGCCGCGCGGCAGCGCTAGCATGTCGGACTCAGAAGTCAATCAAGAAGCTAAGCCAGAGGTCAAGCCAGAAGTCAAGCCTGAGACTCACATCAATTTAAAGGTGTCCGATGGATCTTCAGAGATCTTCTTCAAGATCAAAAAGACCACTCCTTTAAGAAGGCTGATGGAAGCGTTCGCTAAAAGACAGGGTAAGGAAATGGACTCCTTAAGATTCTTGTACGACGGTATTAGAATTCAAGCTGATCAGACCCCTGAAGATTTGGACATGGAGGATAACGATATTATTGAGGCTCACAGAGAACAGATTGGTGGTATGTCACACGTAGCAGTTGAAAATGCTCTAGGCTTGGACCAG…
His6-SUMO-DDX3X N-IDR RKtoA 3rd (1-132)	ATGGGCAGCAGCCATCATCATCATCATCACGGCAGCGGCCTGGTGCCGCGCGGCAGCGCTAGCATGTCGGACTCAGAAGTCAATCAAGAAGCTAAGCCAGAGGTCAAGCCAGAAGTCAAGCCTGAGACTCACATCAATTTAAAGGTGTCCGATGGATCTTCAGAGATCTTCTTCAAGATCAAAAAGACCACTCCTTTAAGAAGGCTGATGGAAGCGTTCGCTAAAAGACAGGGTAAGGAAATGGACTCCTTAAGATTCTTGTACGACGGTATTAGAATTCAAGCTGATCAGACCCCTGAAGATTTGGACATGGAGGATAACGATATTATTGAGGCTCACAGAGAACAGATTGGTGGTATGTCACACGTAGCAGTTGAAAATGCTCTAGGCTTGGACCAG…
His6-SUMO-DDX3X N-IDR RR-1 (31-61)	ATGGGCAGCAGCCATCATCATCATCATCACGGCAGCGGCCTGGTGCCGCGCGGCAGCGCTAGCATGTCGGACTCAGAAGTCAATCAAGAAGCTAAGCCAGAGGTCAAGCCAGAAGTCAAGCCTGAGACTCACATCAATTTAAAGGTGTCCGATGGATCTTCAGAGATCTTCTTCAAGATCAAAAAGACCACTCCTTTAAGAAGGCTGATGGAAGCGTTCGCTAAAAGACAGGGTAAGGAAATGGACTCCTTAAGATTCTTGTACGACGGTATTAGAATTCAAGCTGATCAGACCCCTGAAGATTTGGACATGGAGGATAACGATATTATTGAGGCTCACAGAGAACAGATTGGTGGTTCCACGGCTAGCAAGGGTCGTTACATTCCGCCACACTTGCGT…
His6-SUMO-DDX3X N-IDR RR-2 (73-102)	ATGGGCAGCAGCCATCATCATCATCATCACGGCAGCGGCCTGGTGCCGCGCGGCAGCGCTAGCATGTCGGACTCAGAAGTCAATCAAGAAGCTAAGCCAGAGGTCAAGCCAGAAGTCAAGCCTGAGACTCACATCAATTTAAAGGTGTCCGATGGATCTTCAGAGATCTTCTTCAAGATCAAAAAGACCACTCCTTTAAGAAGGCTGATGGAAGCGTTCGCTAAAAGACAGGGTAAGGAAATGGACTCCTTAAGATTCTTGTACGACGGTATTAGAATTCAAGCTGATCAGACCCCTGAAGATTTGGACATGGAGGATAACGATATTATTGAGGCTCACAGAGAACAGATTGGTGGTGGTAGCAGATCGGACAGCCGTGGCAAATCCTCTTTCTTCAGC…
His6-SUMO-DDX3X N-IDR RR-3 (106-127)	ATGGGCAGCAGCCATCATCATCATCATCACGGCAGCGGCCTGGTGCCGCGCGGCAGCGCTAGCATGTCGGACTCAGAAGTCAATCAAGAAGCTAAGCCAGAGGTCAAGCCAGAAGTCAAGCCTGAGACTCACATCAATTTAAAGGTGTCCGATGGATCTTCAGAGATCTTCTTCAAGATCAAAAAGACCACTCCTTTAAGAAGGCTGATGGAAGCGTTCGCTAAAAGACAGGGTAAGGAAATGGACTCCTTAAGATTCTTGTACGACGGTATTAGAATTCAAGCTGATCAGACCCCTGAAGATTTGGACATGGAGGATAACGATATTATTGAGGCTCACAGAGAACAGATTGGTGGTGGCATCGGCTCCCGTGGTGATCGCTCCGGGTTCGGCAAGTTC…
His6-SUMO-DDX3X FL (1-662)	ATGGGCAGCAGCCATCATCATCATCATCACGGCAGCGGCCTGGTGCCGCGCGGCAGCGCTAGCATGTCGGACTCAGAAGTCAATCAAGAAGCTAAGCCAGAGGTCAAGCCAGAAGTCAAGCCTGAGACTCACATCAATTTAAAGGTGTCCGATGGATCTTCAGAGATCTTCTTCAAGATCAAAAAGACCACTCCTTTAAGAAGGCTGATGGAAGCGTTCGCTAAAAGACAGGGTAAGGAAATGGACTCCTTAAGATTCTTGTACGACGGTATTAGAATTCAAGCTGATCAGACCCCTGAAGATTTGGACATGGAGGATAACGATATTATTGAGGCTCACAGAGAACAGATTGGTGGTATGTCACACGTAGCAGTTGAAAATGCTCTAGGCTTGGACCAG…
His6-SUMO-DDX3X Core (132-607)	ATGGGCAGCAGCCATCATCATCATCATCACGGCAGCGGCCTGGTGCCGCGCGGCAGCGCTAGCATGTCGGACTCAGAAGTCAATCAAGAAGCTAAGCCAGAGGTCAAGCCAGAAGTCAAGCCTGAGACTCACATCAATTTAAAGGTGTCCGATGGATCTTCAGAGATCTTCTTCAAGATCAAAAAGACCACTCCTTTAAGAAGGCTGATGGAAGCGTTCGCTAAAAGACAGGGTAAGGAAATGGACTCCTTAAGATTCTTGTACGACGGTATTAGAATTCAAGCTGATCAGACCCCTGAAGATTTGGACATGGAGGATAACGATATTATTGAGGCTCACAGAGAACAGATTGGTGGTGGCGGCGATGAAGATGACTGGTCCAAACCGCTGCCGCCCTCT…
His6-MBP-DDX3X FL (1-662)	ATGGGCAGCAGCCATCATCATCATCATCACAAAATCGAAGAAGGTAAACTGGTAATCTGGATTAACGGCGATAAAGGCTATAACGGTCTCGCTGAAGTCGGTAAGAAATTCGAGAAAGATACCGGAATTAAAGTCACCGTTGAGCATCCGGATAAACTGGAAGAGAAATTCCCACAGGTTGCGGCAACTGGCGATGGCCCTGACATTATCTTCTGGGCACACGACCGCTTTGGTGGCTACGCTCAATCTGGCCTGTTGGCTGAAATCACCCCGGACAAAGCGTTCCAGGACAAGCTGTATCCGTTTACCTGGGATGCCGTACGTTACAACGGCAAGCTGATTGCTTACCCGATCGCTGTTGAAGCGTTATCGCTGATTTATAACAAAGATCTGCTGCCG…
His6-MBP-DDX3X N-Core (1-607)	ATGGGCAGCAGCCATCATCATCATCATCACAAAATCGAAGAAGGTAAACTGGTAATCTGGATTAACGGCGATAAAGGCTATAACGGTCTCGCTGAAGTCGGTAAGAAATTCGAGAAAGATACCGGAATTAAAGTCACCGTTGAGCATCCGGATAAACTGGAAGAGAAATTCCCACAGGTTGCGGCAACTGGCGATGGCCCTGACATTATCTTCTGGGCACACGACCGCTTTGGTGGCTACGCTCAATCTGGCCTGTTGGCTGAAATCACCCCGGACAAAGCGTTCCAGGACAAGCTGTATCCGTTTACCTGGGATGCCGTACGTTACAACGGCAAGCTGATTGCTTACCCGATCGCTGTTGAAGCGTTATCGCTGATTTATAACAAAGATCTGCTGCCG…
His6-MBP-DDX3X Core-C (132-662)	ATGGGCAGCAGCCATCATCATCATCATCACAAAATCGAAGAAGGTAAACTGGTAATCTGGATTAACGGCGATAAAGGCTATAACGGTCTCGCTGAAGTCGGTAAGAAATTCGAGAAAGATACCGGAATTAAAGTCACCGTTGAGCATCCGGATAAACTGGAAGAGAAATTCCCACAGGTTGCGGCAACTGGCGATGGCCCTGACATTATCTTCTGGGCACACGACCGCTTTGGTGGCTACGCTCAATCTGGCCTGTTGGCTGAAATCACCCCGGACAAAGCGTTCCAGGACAAGCTGTATCCGTTTACCTGGGATGCCGTACGTTACAACGGCAAGCTGATTGCTTACCCGATCGCTGTTGAAGCGTTATCGCTGATTTATAACAAAGATCTGCTGCCG…
His6-MBP-DDX3X Core (132-607)	ATGGGCAGCAGCCATCATCATCATCATCACAAAATCGAAGAAGGTAAACTGGTAATCTGGATTAACGGCGATAAAGGCTATAACGGTCTCGCTGAAGTCGGTAAGAAATTCGAGAAAGATACCGGAATTAAAGTCACCGTTGAGCATCCGGATAAACTGGAAGAGAAATTCCCACAGGTTGCGGCAACTGGCGATGGCCCTGACATTATCTTCTGGGCACACGACCGCTTTGGTGGCTACGCTCAATCTGGCCTGTTGGCTGAAATCACCCCGGACAAAGCGTTCCAGGACAAGCTGTATCCGTTTACCTGGGATGCCGTACGTTACAACGGCAAGCTGATTGCTTACCCGATCGCTGTTGAAGCGTTATCGCTGATTTATAACAAAGATCTGCTGCCG…
DDX3X N-Core (1-607) -MBP-His6	ATGTCACACGTAGCAGTTGAAAATGCTCTAGGCTTGGACCAGCAGTTCGCGGGTTTGGACCTGAATTCGAGTGATAACCAGAGCGGTGGATCCACGGCTAGCAAGGGTCGTTACATTCCGCCACACTTGCGTAACCGTGAAGCCACGAAGGGTTTCTATGATAAGGACTCTAGCGGCTGGTCCTCTAGCAAGGACAAGGACGCATACAGCTCTTTTGGTAGCAGATCGGACAGCCGTGGCAAATCCTCTTTCTTCAGCGACCGCGGTTCCGGCTCTCGGGGCCGCTTCGACGACCGCGGCCGTTCGGATTACGACGGCATCGGCTCCCGTGGTGATCGCTCCGGGTTCGGCAAGTTCGAGCGTGGTGGTAACAGCCGCTGGTGTGATAAAAGCGATGAA…
Primers used for site-directed mutagenesis
Name	Sequence
D133stop_forward	AAAGCGATTAAGATGACTGGTCCAAACCGC
D133stop_reverse	CATCTTAATCGCTTTTATCACACCAGCGG
Y38A_forward	GGTCGTGCGATTCCGCCACACTTGCGT
Y38A_reverse	CGGAATCGCACGACCCTTGCTAGCCGT
F96A_forward	GGCCGCGCGGACGACCGCGGCCGTTCG
F96A_reverse	GTCGTCCGCGCGGCCCCGAGAGCCGGA
F116AF119A_forward	GGGGCGGGCAAGGCGGAGCGTGGTGGTAACAGC
F116AF119A_reverse	CTCCGCCTTGCCCGCCCCGGAGCGATCACCACG
E348Q_forward	CTGGACCAGGCTGATCGCATGCTAGAC
E348Q_reverse	ATCAGCCTGGTCCAGAACCAGGTATTT
RKtoA1st_forward	TTGGCTAACGCTGAAGCCACGGCGGGTTTCTATG
RKtoA1st_reverse	TTCAGCGTTAGCCAAGTGTGGCGGAATGTAAGCACCCGCGCTAGC
RKtoA2nd_1st_forward	GAGGACGCGCCCGCGCTGTCCGACGCGCTACCAAAAGAGCTG
RKtoA2nd_1st_reverse	CGACGACGCCGGCGCGTCGGATTACGACGGCATCG
RKtoA2nd_2nd_forward	AGAGCCGGAACCGGCGTCGCTGAAGAAAGAGGACGCGCCCGCGC
RKtoA2nd_2nd_reverse	GCCGGTTCCGGCTCTGCGGGCGCCTTCGACGACGCCGGCGCGTC
RKtoA3rd_1st_forward	CCGGAGGCATCACCAGCGGAGCCGATGCCGTCG
RKtoA3rd_1st_reverse	CAGCGCCTGGTGTGATGCCAGCGATTAAGATGACTG
RKtoA3rd_2nd_forward	CCGGCCTCGAAGGCGCCGAACCCGGAGGCATCACC
RKtoA3rd_2nd_reverse	CGCCTTCGAGGCCGGTGGTAACAGCGCCTGGTGTGATGCC
Primers used for cloning
Name	Sequence
MBP_forward	AAAATCGAAGAAGGTAAACTGG
MBP_reverse	AGTCTGCGCGTCTTTCAGGGCTTC
