# Supplementary material for: Regulatory role of the N-terminal intrinsically disordered region of the DEAD-box RNA helicase DDX3X in selective RNA recognition
Source: Nat Commun. 2025 Aug 28;16:7762. doi: 10.1038/s41467-025-62806-7 (PMC12394722; doi:10.1038/s41467-025-62806-7)
Supplement: Supplementary file 4 — Supplementary Data 2 [file 41467_2025_62806_MOESM4_ESM.xlsx]

## Sheet: RNA
List of RNA
Name	Sequence	Length [nt]	Extinction coefficient [L x mol-1 x cm-1]
poly-U10 ssRNA	UUUUUUUUUU	10	97200
GC-14mer dsRNA	GGGCGGGCCCGCCC	14	118800
UUCG 14mer tetraloop	GGCACUUCGGUGCC	14	126300
telomeric 12mer GQ	UAGGGUUAGGGU	12	128000
NRAS GQ	UGUGGGAGGGGCGGGUCUGGGUGC	24	232300
NRAS mutant	UGUAGAAAGAGCAGAUCUAGAUGC	24	255100
RAC1_53-77	GCGGAGGGCGAGGCGGCGUGGACAG	25	247200
RAC1_129-153	GCGCCCCGAGCCCGCCGCUUCCUAU	25	214000
ODC1_150-174	AGUAGGGAGCGGCGUGCCGUGGGGC	25	244900
ODC1_279-303	GCUGACGGGCGCGGCGGGGGCGGCC	25	226100
ODC1_449-473	GAGAAGCUGGAAAUAUUUCUUUCAA	25	263000
MITF 7-31	AUACCUUGUUUAUAGUACCUUCUCU	25	245100
MITF 62-86	GAAAGUAGAGGGAGGGAUAGUCUAC	25	272700
Sequence of 5'-UTR
Name	Sequence	Length [nt]
RAC1	AGUUUUCCUCAGCUUUGGGUGGUGGCCGCUGCCGGGCAUCGGCUUCCAGUCCGCGGAGGGCGAGGCGGCGUGGACAGCGGCCCCGGCACCCAGCGCCCCGCCGCCCGCAAGCCGCGCGCCCGUCCGCCGCGCCCCGAGCCCGCCGCUUCCUAUCUCAGCGCCCUGCCGCCGCCGCCGCGGCCCAGCGAGCGGCCCUG	197
ODC1	GACGUCGGCCCGCCGGCGCCCCACCAGCUCCGCGCGGGCCCGGGUUGGCCACCGCCGGGCCCCCGCCCCUCCCCCGGCGGUGUCCCGGCCGGAACCGAUCGUGGCUGGUUUGAGCUGGUGCGUCUCCAUGGCGACCCGCCGGUGCUAUAAGUAGGGAGCGGCGUGCCGUGGGGCUUUGUCAGUCCCUCCUGUAGCCGCCGCCGCCGCCGCCCGCCGCCCCUCUGCCAGCAGCUCCGGCGCCACCUCGGGCCGGCGUCUCCGGCGGGCGGGAGCCAGGCGCUGACGGGCGCGGCGGGGGCGGCCGAGCGCUCCUGCGGCUGCGACUCAGGCUCCGGCGUCUGCGCUUCCCCAUGGGGCUGGCCUGCGGCGCCUGGGCGCUCUGAGAUUGUCACUGCUGUU…	511
MITF	CUCGGGAUACCUUGUUUAUAGUACCUUCUCUUUGCCAGUCCAUCUUCAAAUUGGAAUUAUAGAAAGUAGAGGGAGGGAUAGUCUACCGUCUCUCACUGGAUUGGUGCCACCUAAAACAUUGUU	123
