# Supplementary material for: Regulatory role of the N-terminal intrinsically disordered region of the DEAD-box RNA helicase DDX3X in selective RNA recognition
Source: Nat Commun. 2025 Aug 28;16:7762. doi: 10.1038/s41467-025-62806-7 (PMC12394722; doi:10.1038/s41467-025-62806-7)
Supplement: Supplementary file 7 — Source Data [file 41467_2025_62806_MOESM7_ESM.xlsx]

## Sheet: Fig. 1
Fig. 1b														Fig. 1c
														MBP-FL
														Conc [nM]	Exp1	Exp2	Exp3
														2.79936	0.0382133	0.034565	0.0353681
														4.6656	0.0501577	0.0431905	0.0411311
														7.776	0.0780166	0.0823126	0.0524336
														12.96	0.176965	0.15891	0.105955
														21.6	0.435967	0.295958	0.208055
														36	0.659564	0.556211	0.490258
														60	0.902959	0.903314	0.866122
														100	0.983093	0.98799	0.975667
														MBP-N-Core
														Conc [nM]	Exp1	Exp2	Exp3
														13.9968	0.256512	0.163599	0.136476
														23.328	0.365913	0.248635	0.224921
														38.88	0.495756	0.42225	0.357345
														64.8	0.701567	0.681706	0.589106
														108	0.921205	0.908277	0.831467
														180	0.980103	0.971223	0.975765
														300	0.977834	0.991535	0.993071
														500	0.964474	0.991013	0.975177
														MBP-Core-C
														Conc [nM]	Exp1	Exp2	Exp3
														27.9936	0.118788	0.0814283	0.0875459
														46.656	0.114648	0.115284	0.12566
														77.76	0.206159	0.171418	0.180678
														129.6	0.368932	0.327015	0.322665
														216	0.639806	0.587941	0.60883
														360	0.875617	0.879157	0.80266
														600	0.97372	0.979969	0.954548
														1000	0.968478	0.982735	0.954361
														MBP-Core
														Conc [nM]	Exp1	Exp2	Exp3
														139.968	0.0649494	0.0743617	0.0954984
														233.28	0.103426	0.100055	0.101313
														388.8	0.148649	0.127626	0.146286
														648	0.193771	0.209948	0.23605
														1080	0.343143	0.30218	0.371991
														1800	0.592134	0.60183	0.614243
														3000	0.874492	0.842146	0.86651
														5000	0.982242	0.979623	0.96124
														Core
														Conc [nM]	Exp1	Exp2	Exp3
														139.968	0.0994268	0.0921517	0.116481
														233.28	0.156891	0.141233	0.0889694
														388.8	0.159622	0.169058	0.254116
														648	0.371264	0.30527	0.347123
														1080	0.662358	0.577477	0.575148
														1800	0.907774	0.929231	0.895714
														3000	0.988776	0.984532	0.986814
														5000	0.974319	0.961134	0.995283

## Sheet: Fig. 2
Fig. 2c							Fig. 2d
Residue	a.a.	Helix	Beta	Coil	PPII		polyU10 ssRNA				14mer dsRNA				14mer tetraloop				Telomeric GQ				NRAS GQ				NRAS mutant
3	H	0.001	0.093	0.71	0.197		Residue	Ratio	Error		Residue	Ratio	Error		Residue	Ratio	Error		Residue	Ratio	Error		Residue	Ratio	Error		Residue	Ratio	Error
4	V	0.001	0.068	0.702	0.228		3	1.01777	0.0670006		3	1.01146	0.0329155		3	0.860886	0.0366898		3	0.601544	0.0301869		3	0.422583	0.03		3	0.881979	0.0655657
5	A	0.001	0.039	0.719	0.241		4	0.854265	0.03		4	1.05512	0.03		4	0.973378	0.03		4	0.595313	0.03		4	0.37186	0.03		4	0.929731	0.03
6	V	0.002	0.018	0.744	0.236		5	0.886621	0.03		5	0.990646	0.03		5	0.947999	0.03		5	0.65413	0.03		5	0.410103	0.03		5	0.931983	0.03
7	E	0.004	0.009	0.754	0.233		7	0.901984	0.03		7	0.966929	0.03		7	0.929834	0.03		7	0.630851	0.03		7	0.40072	0.03		7	0.923854	0.03
8	N	0.015	0.008	0.758	0.22		8	0.895433	0.03		8	0.945169	0.03		8	0.946551	0.03		8	0.664208	0.03		8	0.429632	0.03		8	0.961688	0.03
9	A	0.035	0.012	0.747	0.206		9	0.961642	0.03		9	0.976417	0.03		9	0.948478	0.03		9	0.700533	0.03		9	0.499571	0.03		9	0.989546	0.03
10	L	0.062	0.021	0.746	0.171		11	0.959989	0.03		11	0.952009	0.03		11	0.977396	0.03		11	0.737925	0.03		11	0.532801	0.03		11	0.989497	0.03
11	G	0.069	0.026	0.718	0.186		12	0.965961	0.03		12	0.973969	0.03		12	0.975431	0.03		12	0.793109	0.03		12	0.593695	0.03		12	0.972841	0.03
12	L	0.063	0.022	0.71	0.206		13	0.951033	0.03		13	0.981701	0.03		13	1.00466	0.03		13	0.76131	0.03		13	0.571776	0.03		13	0.996936	0.03
13	D	0.035	0.021	0.722	0.223		15	0.900018	0.03		15	0.979512	0.03		15	0.981334	0.03		15	0.689831	0.03		15	0.469472	0.03		15	0.935425	0.03
14	Q	0.018	0.025	0.756	0.201		17	0.897543	0.03		17	0.97137	0.03		17	0.961806	0.03		17	0.719186	0.03		17	0.536534	0.03		17	0.928882	0.03
15	Q	0.014	0.024	0.779	0.183		18	0.97654	0.03		18	0.978932	0.03		18	0.927069	0.03		18	0.733995	0.03		18	0.51576	0.03		18	0.986857	0.03
16	F	0.018	0.027	0.762	0.193		20	0.946544	0.03		20	0.961088	0.03		20	0.974871	0.03		20	0.697267	0.03		20	0.504874	0.03		20	0.95404	0.03
17	A	0.023	0.026	0.723	0.228		21	0.955786	0.03		21	1.00226	0.03		21	0.946912	0.03		21	0.730432	0.03		21	0.515521	0.03		21	0.975996	0.03
18	G	0.027	0.029	0.706	0.238		22	0.923869	0.03		22	1.00402	0.03		22	0.953558	0.03		22	0.684148	0.03		22	0.533561	0.03		22	0.926107	0.03
19	L	0.025	0.018	0.744	0.213		23	0.955331	0.03		23	0.996867	0.03		23	0.950924	0.03		23	0.697379	0.03		23	0.501145	0.03		23	0.981035	0.03
20	D	0.026	0.01	0.791	0.173		24	0.925759	0.03		24	1.00359	0.03		24	1.01955	0.03		24	0.703171	0.03		24	0.518763	0.03		24	0.933726	0.03
21	L	0.031	0.007	0.818	0.145		25	0.933212	0.03		25	0.973864	0.03		25	1.0053	0.03		25	0.670276	0.03		25	0.496882	0.03		25	0.946091	0.03
22	N	0.02	0.009	0.808	0.163		26	0.919565	0.03		26	0.992048	0.03		26	0.978996	0.03		26	0.693855	0.03		26	0.516906	0.03		26	0.976661	0.03
23	S	0.01	0.016	0.781	0.193		27	0.967204	0.03		27	1.01828	0.03		27	0.997359	0.03		27	0.741303	0.03		27	0.54847	0.03		27	1.02546	0.03
24	S	0.005	0.028	0.773	0.193		29	0.947267	0.03		29	0.943293	0.03		29	0.969106	0.03		29	0.791399	0.03		29	0.573114	0.03		29	1.00519	0.03
25	D	0.008	0.032	0.772	0.189		30	0.911635	0.03		30	1.01138	0.03		30	0.986298	0.03		30	0.725295	0.03		30	0.50019	0.03		30	0.952874	0.03
26	N	0.009	0.023	0.784	0.184		31	0.917228	0.03		31	1.02763	0.03		31	1.00261	0.03		31	0.711567	0.03		31	0.535345	0.03		31	0.95214	0.03
27	Q	0.024	0.025	0.766	0.185		33	0.890038	0.03		33	0.987936	0.03		33	0.967161	0.03		33	0.633659	0.03		33	0.392555	0.03		33	0.863744	0.03
28	S	0.057	0.05	0.697	0.196		34	0.901749	0.03		34	0.982144	0.03		34	0.911503	0.03		34	0.606566	0.03		34	0.322472	0.03		34	0.868589	0.03
29	G	0.092	0.083	0.621	0.204		35	0.901096	0.03		35	0.968854	0.03		35	0.974552	0.03		35	0.571724	0.03		35	0.317764	0.03		35	0.909255	0.03
30	G	0.077	0.07	0.603	0.249		36	0.978082	0.03		36	1.00286	0.03		36	0.955735	0.03		36	0.566869	0.03		36	0.233806	0.03		36	0.992367	0.03
31	S	0.04	0.035	0.661	0.263		38	0.91334	0.03		38	0.91304	0.03		38	0.898964	0.03		38	0.228051	0.03		38	0.0524243	0.03		38	0.826029	0.03
32	T	0.017	0.012	0.727	0.243		39	0.865996	0.03		39	0.908292	0.03		39	0.880375	0.03		39	0.128432	0.03		45	0.0903005	0.03		39	0.748221	0.03
33	A	0.015	0.007	0.765	0.213		42	0.891643	0.03		42	0.945437	0.03		42	0.919677	0.03		42	0.231843	0.03		46	0.116333	0.03		42	0.761291	0.03
34	S	0.018	0.029	0.724	0.229		43	0.950122	0.03		43	0.924371	0.03		43	0.895647	0.03		43	0.0952393	0.03		47	0.141138	0.03		43	0.78384	0.03
35	K	0.026	0.071	0.641	0.262		44	0.937301	0.03		44	0.882527	0.03		44	0.848586	0.03		44	0.157935	0.03		48	0.126009	0.03		44	0.804787	0.03
36	G	0.028	0.11	0.573	0.288		45	0.940574	0.03		45	0.951423	0.03		45	0.931529	0.03		45	0.225595	0.03		49	0.125414	0.03		45	0.855821	0.03
37	R	0.028	0.099	0.592	0.281		46	0.901124	0.03		46	0.935867	0.03		46	0.917381	0.03		46	0.274564	0.03		50	0.134745	0.03		46	0.844211	0.03
38	Y	0.017	0.103	0.613	0.267		47	0.928561	0.03		47	0.952381	0.03		47	0.966278	0.03		47	0.391097	0.03		51	0.165746	0.03		47	0.833595	0.03
39	I	0.034	0.116	0.613	0.237		48	0.954528	0.03		48	0.939656	0.03		48	0.963424	0.03		48	0.416255	0.03		54	0.169813	0.03		48	0.882068	0.03
40	P						49	0.893618	0.03		49	0.95828	0.03		49	0.916255	0.03		49	0.397352	0.03		56	0.259585	0.03		49	0.833486	0.03
41	P	0.129	0.035	0.701	0.135		50	0.936719	0.03		50	0.934954	0.03		50	0.911312	0.03		50	0.426654	0.03		57	0.214928	0.03		50	0.898751	0.03
42	H	0.073	0.016	0.769	0.142		51	0.883142	0.03		51	0.95124	0.03		51	0.89846	0.03		51	0.405876	0.03		58	0.280753	0.03		51	0.823862	0.03
43	L	0.032	0.013	0.805	0.151		54	0.907842	0.03		54	0.903955	0.03		54	0.882775	0.03		54	0.44647	0.03		59	0.220534	0.03		54	0.875651	0.03
44	R	0.013	0.016	0.787	0.184		56	0.949092	0.03		56	0.927921	0.03		56	1.00768	0.03		56	0.547484	0.03		61	0.173619	0.03		56	0.888199	0.03
45	N	0.013	0.021	0.746	0.22		57	0.901728	0.03		57	0.955771	0.03		57	0.914147	0.03		57	0.53307	0.03		62	0.244043	0.03		57	0.882346	0.03
46	R	0.017	0.015	0.721	0.247		58	0.952864	0.03		58	0.929966	0.03		58	0.950709	0.03		58	0.558245	0.03		63	0.268756	0.03		58	0.911108	0.03
47	E	0.021	0.008	0.733	0.238		59	0.91871	0.03		59	0.987129	0.03		59	0.987134	0.03		59	0.499123	0.03		64	0.251427	0.03		59	0.890476	0.03
48	A	0.029	0.005	0.756	0.211		61	0.953519	0.03		61	0.969875	0.03		61	0.965298	0.03		61	0.444241	0.03		68	0.235532	0.03		61	0.865572	0.03
49	T	0.026	0.018	0.736	0.22		62	0.896077	0.03		62	0.973904	0.03		62	0.941131	0.03		62	0.548686	0.03		69	0.220334	0.03		62	0.834956	0.03
50	K	0.035	0.039	0.696	0.23		63	0.874212	0.03		63	0.97319	0.03		63	0.965126	0.03		63	0.523997	0.03		70	0.204858	0.03		63	0.880903	0.03
51	G	0.045	0.06	0.662	0.232		64	0.953883	0.03		64	0.986592	0.03		64	0.963456	0.03		64	0.498677	0.03		71	0.244999	0.03		64	0.902727	0.03
52	F	0.057	0.051	0.691	0.202		66	0.905853	0.03		66	1.00314	0.03		66	0.921983	0.03		66	0.630999	0.03		73	0.174681	0.03		66	0.907824	0.03
53	Y	0.038	0.043	0.702	0.217		68	0.959904	0.03		68	0.938331	0.03		68	0.937166	0.03		68	0.510689	0.03		74	0.233885	0.03		68	0.887793	0.03
54	D	0.028	0.038	0.699	0.236		69	0.913853	0.03		69	0.95312	0.03		69	0.933193	0.03		69	0.477474	0.03		78	0.152101	0.03		69	0.883145	0.03
55	K	0.029	0.026	0.699	0.246		70	0.902456	0.03		70	0.945424	0.03		70	1.00734	0.03		70	0.427052	0.03		82	0.134617	0.03		70	0.866777	0.03
56	D	0.031	0.017	0.697	0.255		71	0.857964	0.03		71	0.992181	0.03		71	0.917588	0.03		71	0.489993	0.03		86	0.0612864	0.03		71	0.879964	0.03
57	S	0.028	0.024	0.677	0.271		73	0.929776	0.03		73	0.932463	0.03		73	0.99112	0.03		73	0.458497	0.03		88	0.0890898	0.03		73	0.856697	0.03
58	S	0.036	0.042	0.65	0.271		74	0.939386	0.03		74	0.966984	0.03		74	0.991503	0.03		74	0.445852	0.03		89	0.127897	0.03		74	0.871194	0.03
59	G	0.042	0.063	0.639	0.256		78	0.913244	0.03		78	1.01541	0.03		78	0.984804	0.03		78	0.419745	0.03		91	0.179895	0.03		78	0.901896	0.03
60	W	0.042	0.049	0.682	0.227		82	0.946986	0.03		82	0.946713	0.03		82	0.965689	0.03		82	0.431283	0.03		95	0.114047	0.03		82	0.889487	0.03
61	S	0.023	0.027	0.714	0.236		83	0.911106	0.03		83	0.988528	0.03		83	0.941256	0.03		83	0.366444	0.03		98	0.201692	0.03		83	0.84584	0.03
62	S	0.011	0.02	0.725	0.245		86	0.953158	0.03		86	0.896984	0.03		86	0.963093	0.03		86	0.292985	0.03		99	0.158042	0.03		86	0.800247	0.03
63	S	0.012	0.027	0.728	0.234		88	0.906245	0.03		88	0.959419	0.03		88	0.968908	0.03		88	0.366579	0.03		100	0.170882	0.03		88	0.870088	0.03
64	K	0.024	0.038	0.721	0.217		89	0.977233	0.03		89	0.964872	0.03		89	0.935762	0.03		89	0.421113	0.03		101	0.224942	0.03		89	0.928806	0.03
65	D	0.035	0.031	0.722	0.212		91	0.92601	0.03		91	0.986002	0.03		91	0.984881	0.03		91	0.445428	0.03		102	0.194437	0.03		91	0.867658	0.03
66	K	0.047	0.022	0.735	0.197		94	0.92591	0.03		94	0.977954	0.03		94	1.00022	0.03		95	0.356768	0.03		103	0.221019	0.03		94	0.879264	0.03
67	D	0.055	0.014	0.749	0.181		95	0.935717	0.03		95	0.943908	0.03		95	0.935795	0.03		96	0.357568	0.03		105	0.231225	0.03		95	0.850438	0.03
68	A	0.066	0.011	0.755	0.169		96	0.903965	0.03		96	0.953181	0.03		96	1.02369	0.03		98	0.466594	0.03		106	0.154906	0.03		96	0.781808	0.03
69	Y	0.055	0.011	0.741	0.193		97	0.933807	0.03		97	0.971154	0.03		97	0.999588	0.03		99	0.399351	0.03		107	0.240738	0.03		97	0.888145	0.03
70	S	0.034	0.012	0.737	0.217		98	0.939876	0.03		98	0.977095	0.03		98	0.95377	0.03		100	0.457645	0.03		108	0.203099	0.03		98	0.87816	0.03
71	S	0.033	0.022	0.732	0.213		99	0.934461	0.03		99	0.967455	0.03		99	0.984264	0.03		101	0.493696	0.03		113	0.176018	0.03		99	0.846031	0.03
72	F	0.047	0.043	0.705	0.205		100	0.883478	0.03		100	0.952829	0.03		100	1.02019	0.03		102	0.468208	0.03		115	0.153845	0.03		100	0.800885	0.03
73	G	0.044	0.062	0.67	0.224		101	0.938678	0.03		101	0.984386	0.03		101	0.900164	0.03		103	0.50101	0.03		116	0.101747	0.03		101	0.870467	0.03
74	S	0.026	0.048	0.703	0.224		102	0.906272	0.03		102	0.954567	0.03		102	0.965848	0.03		105	0.519383	0.03		117	0.101321	0.03		102	0.82759	0.03
75	R	0.014	0.034	0.749	0.204		103	0.9499	0.03		103	0.947404	0.03		103	0.998295	0.03		106	0.422706	0.03		120	0.0693448	0.03		103	0.89123	0.03
76	S	0.008	0.018	0.784	0.189		105	0.948124	0.03		105	0.961079	0.03		105	0.956727	0.03		107	0.535887	0.03		121	0.0886429	0.03		105	0.893629	0.03
77	D	0.013	0.012	0.768	0.207		106	0.893007	0.03		106	0.996245	0.03		106	1.09089	0.03		108	0.476318	0.03		122	0.0962131	0.03		106	0.844596	0.03
78	S	0.025	0.02	0.735	0.22		107	0.910833	0.03		107	0.966654	0.03		107	0.940262	0.03		113	0.467281	0.03		123	0.150472	0.03		107	0.878354	0.03
79	R	0.045	0.045	0.696	0.214		108	0.920819	0.03		108	0.957076	0.03		108	0.952113	0.03		115	0.439605	0.03		124	0.192925	0.03		108	0.874399	0.03
80	G	0.048	0.07	0.669	0.213		113	0.905674	0.03		113	0.967779	0.03		113	0.914074	0.03		116	0.420985	0.03		125	0.201952	0.03		113	0.877297	0.03
81	K	0.03	0.054	0.677	0.239		115	0.944083	0.03		115	0.962004	0.03		115	0.95773	0.03		117	0.39656	0.03		128	0.125992	0.03		115	0.876234	0.03
82	S	0.016	0.039	0.684	0.261		116	0.957746	0.03		116	1.00454	0.03		116	0.952215	0.03		118	0.410641	0.03		129	0.220249	0.03		116	0.880427	0.03
83	S	0.018	0.035	0.697	0.249		117	0.942442	0.03		117	0.993825	0.03		117	0.960468	0.03		120	0.366189	0.03		131	0.390333	0.03		117	0.828627	0.03
84	F	0.028	0.034	0.726	0.212		118	0.942999	0.03		118	0.936682	0.03		118	0.969985	0.03		121	0.348409	0.03		132	0.510229	0.03		118	0.884005	0.03
85	F	0.021	0.032	0.758	0.189		120	0.942177	0.03		120	0.955091	0.03		120	0.939632	0.03		122	0.366157	0.03						120	0.877941	0.03
86	S	0.013	0.029	0.777	0.18		121	0.931648	0.03		121	0.913497	0.03		121	0.937312	0.03		123	0.369758	0.03						121	0.842696	0.03
87	D	0.02	0.041	0.732	0.208		122	0.971764	0.03		122	0.905368	0.03		122	0.960737	0.03		124	0.417423	0.03						122	0.877848	0.03
88	R	0.039	0.051	0.679	0.231		123	0.898076	0.03		123	1.00524	0.03		123	1.02531	0.03		125	0.374212	0.03						123	0.867392	0.03
89	G	0.057	0.072	0.621	0.25		124	0.962198	0.03		124	1.02804	0.03		124	0.997114	0.03		128	0.272584	0.03						124	0.94069	0.03
90	S	0.062	0.067	0.607	0.265		125	0.899037	0.03		125	0.966604	0.03		125	0.990679	0.03		129	0.405583	0.03						125	0.910973	0.03
91	G	0.064	0.068	0.587	0.281		128	0.95992	0.03		128	1.0116	0.03		128	0.966115	0.03		131	0.6157	0.03						128	0.854448	0.03
92	S	0.044	0.062	0.6	0.294		129	0.961658	0.03		129	0.993625	0.03		129	1.00741	0.03		132	0.70288	0.03						129	0.924054	0.03
93	R	0.034	0.067	0.598	0.301		131	0.850048	0.03		131	0.991741	0.03		131	0.946873	0.03										131	0.856784	0.03
94	G	0.034	0.081	0.589	0.296		132	0.977536	0.03		132	0.981083	0.03		132	0.99002	0.03										132	1.02228	0.03
95	R	0.036	0.064	0.629	0.27
96	F	0.033	0.055	0.673	0.239
97	D	0.03	0.041	0.71	0.219
98	D	0.046	0.046	0.695	0.213
99	R	0.069	0.06	0.655	0.216
100	G	0.057	0.083	0.642	0.218
101	R	0.034	0.057	0.693	0.216
102	S	0.017	0.029	0.74	0.215
103	D	0.016	0.015	0.74	0.228
104	Y	0.026	0.023	0.714	0.237
105	D	0.05	0.033	0.687	0.23
106	G	0.085	0.053	0.667	0.195
107	I	0.089	0.061	0.646	0.204
108	G	0.057	0.063	0.625	0.254
109	S	0.029	0.056	0.63	0.286
110	R	0.023	0.069	0.615	0.293
111	G	0.024	0.095	0.604	0.276
112	D	0.023	0.078	0.65	0.25
113	R	0.024	0.069	0.679	0.227
114	S	0.04	0.064	0.668	0.228
115	G	0.058	0.078	0.627	0.237
116	F	0.061	0.06	0.639	0.24
117	G	0.043	0.042	0.657	0.258
118	K	0.03	0.028	0.661	0.281
119	F	0.026	0.023	0.646	0.305
120	E	0.023	0.031	0.615	0.331
121	R	0.031	0.069	0.618	0.282
122	G	0.041	0.124	0.585	0.249
123	G	0.043	0.125	0.596	0.237
124	N	0.024	0.084	0.641	0.251
125	S	0.013	0.043	0.688	0.256
126	R	0.013	0.036	0.733	0.219
127	W	0.016	0.049	0.754	0.18
128	C	0.012	0.043	0.75	0.195
129	D	0.009	0.043	0.699	0.249
130	K	0.007	0.054	0.667	0.272
131	S	0.005	0.091	0.657	0.246
132	D

## Sheet: Fig. 3
Fig. 3a											Fig. 3c												Fig. 3d												Fig. 3e
											0.2eq				0.5eq				1.0eq				200 mM				400 mM				1000 mM				Wild type				RtoK
											Residue	Ratio	Error		Residue	Ratio	Error		Residue	Ratio	Error		Residue	Ratio	Error		Residue	Ratio	Error		Residue	Ratio	Error		Residue	Ratio	Error		Residue	Ratio	Error
											3	0.846487	0.0347975		3	0.762291	0.0309525		3	0.601544	0.0301869		3	0.789399	0.0476219		3	0.859335	0.029423		3	0.848757	0.0296978		3	0.601544	0.0301869		3	0.821398	0.0427811
											4	0.859492	0.01		4	0.735654	0.01		4	0.595313	0.01		4	0.768366	0.01		4	0.940738	0.01		5	0.986826	0.01		4	0.595313	0.01		4	0.982425	0.01
											5	0.895463	0.01		5	0.758749	0.01		5	0.65413	0.01		5	0.717826	0.01		5	0.916676	0.01		7	0.969614	0.01		5	0.65413	0.01		5	0.916327	0.01
											7	0.912236	0.01		7	0.765301	0.01		7	0.630851	0.01		7	0.737093	0.01		7	0.941593	0.01		8	1.03213	0.0113197		7	0.630851	0.01		7	0.942401	0.01
											8	0.881903	0.01		8	0.779662	0.01		8	0.664208	0.01		8	0.740058	0.01		8	0.936985	0.01		9	1.00285	0.01		8	0.664208	0.01		8	0.925863	0.01
											9	0.960962	0.01		9	0.828173	0.01		9	0.700533	0.01		9	0.759369	0.01		9	0.923511	0.01		11	0.991573	0.01		9	0.700533	0.01		9	0.910943	0.01
											11	0.936287	0.01		11	0.789364	0.01		11	0.737925	0.01		11	0.751396	0.01		11	0.914997	0.01		12	0.97427	0.01		11	0.737925	0.01		11	0.89925	0.01
											12	0.938054	0.01		12	0.815588	0.01		12	0.793109	0.01		12	0.821717	0.01		12	0.994215	0.01		13	0.979328	0.01		12	0.793109	0.01		12	0.905102	0.01
											13	0.940096	0.01		13	0.821366	0.01		13	0.76131	0.01		13	0.805101	0.01		13	0.937525	0.01		17	1.01513	0.01		13	0.76131	0.01		13	0.97843	0.01
											15	0.878654	0.01		15	0.77423	0.01		15	0.689831	0.01		15	0.768485	0.01		15	0.893265	0.01		18	1.02326	0.0105774		15	0.689831	0.01		17	0.965985	0.01
											17	0.900374	0.01		17	0.786964	0.01		17	0.719186	0.01		17	0.760992	0.01		17	0.959486	0.01		20	1.00207	0.01		17	0.719186	0.01		18	0.917545	0.01
											18	0.940687	0.01		18	0.819198	0.01		18	0.733995	0.01		18	0.728123	0.01		18	0.905652	0.01		21	0.97074	0.01		18	0.733995	0.01		20	0.908907	0.01
											20	0.90015	0.01		20	0.81286	0.01		20	0.697267	0.01		20	0.785139	0.01		20	0.939427	0.01		22	0.989903	0.01		20	0.697267	0.01		21	0.997822	0.01
											21	0.943782	0.01		21	0.830075	0.01		21	0.730432	0.01		21	0.779752	0.01		21	0.964145	0.01		23	0.984616	0.01		21	0.730432	0.01		22	0.988611	0.01
											22	0.925645	0.01		22	0.818954	0.01		22	0.684148	0.01		22	0.706384	0.01		22	0.923788	0.01		25	0.986455	0.0100426		22	0.684148	0.01		23	0.980111	0.01
											23	0.960432	0.01		23	0.784848	0.01		23	0.697379	0.01		23	0.750451	0.01		23	0.910215	0.01		26	0.97531	0.01		23	0.697379	0.01		24	0.910514	0.01
											24	0.910084	0.01		24	0.851152	0.01		24	0.703171	0.01		24	0.794847	0.01		24	0.922243	0.01		27	0.989183	0.01		24	0.703171	0.01		25	0.951214	0.01
											25	0.928773	0.01		25	0.810086	0.01		25	0.670276	0.01		25	0.701823	0.01		25	0.917421	0.01		29	0.94696	0.01		25	0.670276	0.01		26	0.985898	0.01
											26	0.887603	0.01		26	0.803752	0.01		26	0.693855	0.01		26	0.776289	0.01		26	0.922449	0.01		31	0.956491	0.01		26	0.693855	0.01		27	0.962462	0.01
											27	0.938488	0.01		27	0.829784	0.01		27	0.741303	0.01		27	0.827736	0.01		27	0.917709	0.01		32	0.96895	0.0113404		27	0.741303	0.01		28	0.923484	0.01
											29	0.976265	0.01		29	0.862579	0.01		29	0.791399	0.01		29	0.76991	0.01		29	0.998769	0.01		33	0.997776	0.01		29	0.791399	0.01		29	0.942752	0.01
											30	0.929361	0.01		30	0.81329	0.01		30	0.725295	0.01		30	0.766153	0.01		30	0.88522	0.01		34	0.986609	0.01		30	0.725295	0.01		31	0.983585	0.01
											31	0.964633	0.01		31	0.84947	0.01		31	0.711567	0.01		31	0.815881	0.01		31	0.927055	0.01		35	1.00811	0.011669		31	0.711567	0.01		32	0.991625	0.01
											33	0.905842	0.01		33	0.74695	0.01		33	0.633659	0.01		33	0.679146	0.01		33	0.933159	0.01		36	0.976635	0.0113072		33	0.633659	0.01		33	0.869892	0.01
											34	0.915315	0.01		34	0.763729	0.01		34	0.606566	0.01		34	0.699367	0.01		34	0.857636	0.01		38	1.02612	0.0179544		34	0.606566	0.01		34	0.831878	0.01
											35	0.857179	0.01		35	0.717909	0.01		35	0.571724	0.01		35	0.621911	0.01		35	0.896172	0.01		39	0.98519	0.0232612		35	0.571724	0.01		35	0.785285	0.01
											36	0.938923	0.01		36	0.736608	0.01		36	0.566869	0.01		36	0.591129	0.01		36	0.884267	0.01		42	0.968902	0.0243724		36	0.566869	0.01		36	0.822787	0.01
											38	0.725965	0.01		38	0.434868	0.01		38	0.228051	0.01		38	0.240898	0.01		38	0.710542	0.01		45	0.926127	0.0173018		38	0.228051	0.01		38	0.549538	0.01
											39	0.679469	0.0118712		39	0.311175	0.01		39	0.128432	0.01		39	0.125527	0.01		39	0.696719	0.01		46	1.00845	0.0168249		39	0.128432	0.01		39	0.436623	0.01
											42	0.75995	0.0149311		42	0.454461	0.0111704		42	0.231843	0.0114879		42	0.239337	0.0111943		42	0.669777	0.0102571		47	0.953427	0.0131267		42	0.231843	0.0114879		42	0.480248	0.01
											43	0.603501	0.0136527		43	0.317936	0.0103413		43	0.0952393	0.0106645		43	0.131593	0.0103824		43	0.6399	0.0119216		48	0.994197	0.0129194		43	0.0952393	0.0106645		43	0.42004	0.01
											44	0.62482	0.01667		44	0.335388	0.0124992		44	0.157935	0.0134219		44	0.155064	0.0123406		44	0.696711	0.0140102		49	0.971239	0.0118288		44	0.157935	0.0134219		44	0.482775	0.01
											45	0.761383	0.0101134		45	0.441912	0.01		45	0.225595	0.01		45	0.276658	0.01		45	0.704695	0.01		50	0.953021	0.0135696		45	0.225595	0.01		45	0.652437	0.01
											46	0.74363	0.01		46	0.539208	0.01		46	0.274564	0.01		46	0.318344	0.01		46	0.751455	0.01		51	0.998707	0.0149961		46	0.274564	0.01		46	0.617207	0.01
											47	0.829591	0.01		47	0.598225	0.01		47	0.391097	0.01		47	0.42277	0.01		47	0.815422	0.01		52	0.913343	0.0102521		47	0.391097	0.01		47	0.701802	0.01
											48	0.87128	0.01		48	0.647644	0.01		48	0.416255	0.01		48	0.446274	0.01		48	0.848244	0.01		54	1.02478	0.0162953		48	0.416255	0.01		48	0.780352	0.01
											49	0.871467	0.01		49	0.573124	0.01		49	0.397352	0.01		49	0.413642	0.01		49	0.845004	0.01		57	0.967759	0.0125509		49	0.397352	0.01		49	0.808463	0.01
											50	0.853895	0.01		50	0.643406	0.01		50	0.426654	0.01		50	0.472967	0.01		50	0.83276	0.01		59	0.914303	0.0117501		50	0.426654	0.01		50	0.704017	0.01
											51	0.816198	0.01		51	0.625235	0.01		51	0.405876	0.01		51	0.465465	0.01		51	0.82604	0.01		61	1.00456	0.0154708		51	0.405876	0.01		52	0.651574	0.01
											54	0.866384	0.01		54	0.641651	0.01		54	0.44647	0.01		54	0.462609	0.01		54	0.860101	0.01		62	1.00859	0.0155328		54	0.44647	0.01		54	0.636404	0.01
											56	0.804997	0.01		56	0.687547	0.01		56	0.547484	0.01		56	0.599377	0.01		56	0.866781	0.01		64	0.968845	0.012809		56	0.547484	0.01		56	0.796427	0.01
											57	0.897763	0.01		57	0.698937	0.01		57	0.53307	0.01		57	0.581688	0.01		57	0.891753	0.01		66	1.02405	0.0116566		57	0.53307	0.01		57	0.727377	0.01
											58	0.946011	0.0100491		58	0.740312	0.01		58	0.558245	0.01		58	0.576923	0.01		58	0.908683	0.01		68	0.920985	0.0107774		58	0.558245	0.01		58	0.705188	0.01
											59	0.882034	0.01		59	0.670094	0.01		59	0.499123	0.01		59	0.495672	0.01		59	0.894727	0.01		69	0.993203	0.0134905		59	0.499123	0.01		59	0.693969	0.01
											61	0.865442	0.01		61	0.633622	0.01		61	0.444241	0.01		61	0.489215	0.01		61	0.850406	0.01		70	0.998617	0.0131025		61	0.444241	0.01		61	0.600212	0.01
											62	0.853488	0.0106184		62	0.679609	0.01		62	0.548686	0.01		62	0.554617	0.0107717		62	0.849733	0.01		71	0.992652	0.0155542		62	0.548686	0.01		62	0.71236	0.01
											63	0.817387	0.0112293		63	0.686059	0.01		63	0.523997	0.01		63	0.571262	0.0123438		63	0.860388	0.01		72	1.0158	0.0130752		63	0.523997	0.01		63	0.82557	0.011703
											64	0.854221	0.01		64	0.6758	0.01		64	0.498677	0.01		64	0.597864	0.01		64	0.895843	0.01		73	1.0066	0.0118806		64	0.498677	0.01		64	0.815686	0.01
											66	0.877826	0.01		66	0.776962	0.01		66	0.630999	0.01		66	0.69807	0.01		66	0.926961	0.01		74	0.985241	0.0107601		66	0.630999	0.01		65	0.805058	0.01
											68	0.805942	0.01		68	0.679586	0.01		68	0.510689	0.01		68	0.526274	0.01		68	0.827368	0.01		76	0.981402	0.013365		68	0.510689	0.01		66	0.789117	0.01
											69	0.845284	0.01		69	0.638745	0.01		69	0.477474	0.01		69	0.495949	0.01		69	0.84392	0.01		78	0.971269	0.011936		69	0.477474	0.01		68	0.773656	0.01
											70	0.817737	0.01		70	0.630646	0.01		70	0.427052	0.01		70	0.481612	0.01		70	0.769685	0.01		80	0.98768	0.010151		70	0.427052	0.01		69	0.756924	0.01
											71	0.882218	0.0101929		71	0.679613	0.01		71	0.489993	0.01		71	0.506945	0.01		71	0.861971	0.01		81	0.988732	0.0158598		71	0.489993	0.01		70	0.74402	0.01
											73	0.827852	0.01		73	0.622379	0.01		73	0.458497	0.01		73	0.506084	0.01		73	0.844159	0.01		82	0.992569	0.0127447		73	0.458497	0.01		71	0.768552	0.01
											74	0.849755	0.01		74	0.671999	0.01		74	0.445852	0.01		74	0.531089	0.01		74	0.849894	0.01		84	0.950137	0.0126629		74	0.445852	0.01		73	0.731281	0.01
											78	0.81171	0.01		78	0.66095	0.01		78	0.419745	0.01		78	0.495612	0.01		78	0.798775	0.01		86	0.959455	0.0128777		78	0.419745	0.01		74	0.819093	0.01
											82	0.844461	0.01		82	0.595505	0.01		82	0.431283	0.01		82	0.453472	0.01		82	0.849806	0.01		88	1.00901	0.0117556		82	0.431283	0.01		75	0.849051	0.01
											83	0.754526	0.01		83	0.576439	0.01		83	0.366444	0.01		83	0.41647	0.01		83	0.812372	0.01		89	0.96262	0.0121379		83	0.366444	0.01		77	0.895471	0.01
											86	0.754202	0.01		86	0.499039	0.01		86	0.292985	0.01		86	0.292643	0.01		86	0.70104	0.01		90	1.03132	0.0129676		86	0.292985	0.01		78	0.878093	0.01
											88	0.782651	0.01		88	0.555561	0.01		88	0.366579	0.01		88	0.376358	0.01		88	0.788758	0.01		91	0.972417	0.0115065		88	0.366579	0.01		80	0.789429	0.01
											89	0.845123	0.01		89	0.58964	0.01		89	0.421113	0.01		89	0.39865	0.01		89	0.809269	0.01		92	1.00936	0.0121252		89	0.421113	0.01		82	0.780887	0.01
											91	0.802151	0.01		91	0.642787	0.01		91	0.445428	0.01		91	0.484959	0.01		91	0.817089	0.01		94	0.96707	0.0119428		91	0.445428	0.01		83	0.736535	0.0103982
											94	0.850188	0.01		95	0.547342	0.01		95	0.356768	0.01		95	0.37203	0.01		94	0.784952	0.01		97	1.03979	0.01		95	0.356768	0.01		85	0.840179	0.01
											95	0.816646	0.01		96	0.546759	0.01		96	0.357568	0.01		96	0.327037	0.01		95	0.797336	0.01		98	0.946405	0.0104721		96	0.357568	0.01		86	0.570555	0.01
											96	0.798409	0.01		98	0.673233	0.01		98	0.466594	0.01		98	0.484009	0.01		96	0.769872	0.01		100	0.988884	0.0163486		98	0.466594	0.01		88	0.772688	0.01
											97	0.867751	0.01		99	0.617662	0.01		99	0.399351	0.01		99	0.428665	0.01		98	0.877423	0.01		102	0.971456	0.0131329		99	0.399351	0.01		89	0.835775	0.01
											98	0.86106	0.01		100	0.660128	0.01		100	0.457645	0.01		100	0.498526	0.01		99	0.811647	0.01		103	1.06247	0.014593		100	0.457645	0.01		90	0.863133	0.01
											99	0.862677	0.01		101	0.683475	0.01		101	0.493696	0.01		101	0.542668	0.01		100	0.840818	0.01		104	0.96923	0.0128478		101	0.493696	0.01		91	0.931904	0.01
											100	0.793867	0.01		102	0.641037	0.01		102	0.468208	0.01		102	0.512605	0.01		101	0.797898	0.01		105	1.00418	0.0152907		102	0.468208	0.01		93	0.876542	0.01
											101	0.898593	0.01		103	0.661026	0.01		103	0.50101	0.01		103	0.534848	0.01		102	0.853915	0.01		106	0.867254	0.0137247		103	0.50101	0.01		96	0.784048	0.01
											102	0.843869	0.01		105	0.71348	0.01		105	0.519383	0.01		105	0.560332	0.01		103	0.878076	0.01		107	0.957694	0.0107715		105	0.519383	0.01		97	0.835092	0.01
											103	0.82295	0.01		106	0.650636	0.0101187		106	0.422706	0.01		106	0.490836	0.0105892		105	0.816408	0.01		108	0.979028	0.0123973		106	0.422706	0.01		98	0.911046	0.01
											105	0.892027	0.01		107	0.72305	0.01		107	0.535887	0.01		107	0.589361	0.01		106	0.810656	0.01		109	0.976718	0.0102338		107	0.535887	0.01		99	0.911276	0.01
											106	0.84502	0.0124083		108	0.671435	0.01		108	0.476318	0.01		108	0.528071	0.01		107	0.89623	0.01		111	1.04577	0.01		108	0.476318	0.01		100	0.860835	0.01
											107	0.896997	0.01		113	0.641234	0.01		113	0.467281	0.01		113	0.50725	0.01		108	0.775357	0.01		113	0.97363	0.0134293		113	0.467281	0.01		102	0.936542	0.01
											108	0.869874	0.01		115	0.63639	0.01		115	0.439605	0.01		115	0.474675	0.01		113	0.832065	0.01		115	0.997238	0.0146089		115	0.439605	0.01		103	0.904075	0.01
											113	0.874871	0.01		116	0.622819	0.01		116	0.420985	0.01		116	0.452769	0.01		115	0.873097	0.01		116	0.939763	0.0118022		116	0.420985	0.01		104	0.885233	0.01
											115	0.849305	0.01		117	0.534818	0.01		117	0.39656	0.01		117	0.381784	0.01		116	0.776905	0.01		117	0.990092	0.013902		117	0.39656	0.01		105	0.907565	0.01
											116	0.825389	0.01		118	0.613256	0.01		118	0.410641	0.01		118	0.431292	0.01		117	0.74994	0.01		120	0.934393	0.0137122		118	0.410641	0.01		106	0.8214	0.01
											117	0.806006	0.01		120	0.549329	0.01		120	0.366189	0.01		120	0.369429	0.01		118	0.831146	0.01		121	1.01771	0.0129463		120	0.366189	0.01		107	0.914711	0.01
											118	0.859835	0.01		121	0.546841	0.01		121	0.348409	0.01		121	0.361413	0.01		120	0.797059	0.01		122	0.950266	0.012825		121	0.348409	0.01		108	0.856835	0.01
											120	0.780934	0.01		122	0.557975	0.01		122	0.366157	0.01		122	0.38999	0.01		121	0.780564	0.01		124	0.985826	0.0139872		122	0.366157	0.01		110	0.879523	0.01
											121	0.809934	0.01		123	0.536632	0.01		123	0.369758	0.01		123	0.389763	0.01		122	0.764943	0.01		125	0.931897	0.0124895		123	0.369758	0.01		111	0.932767	0.01
											122	0.7988	0.01		124	0.613848	0.01		124	0.417423	0.01		124	0.47123	0.01		123	0.712666	0.01		128	0.964576	0.0126299		124	0.417423	0.01		113	0.8891	0.01
											123	0.771416	0.01		125	0.581939	0.01		125	0.374212	0.01		125	0.408564	0.01		124	0.742399	0.01		130	0.988321	0.01		125	0.374212	0.01		114	0.860695	0.01
											124	0.803987	0.01		128	0.521692	0.01		128	0.272584	0.01		128	0.28525	0.01		125	0.75621	0.01		132	1.01539	0.01		128	0.272584	0.01		115	0.817817	0.01
											125	0.799732	0.01		129	0.585169	0.01		129	0.405583	0.01		129	0.462408	0.01		128	0.581402	0.01						129	0.405583	0.01		116	0.825838	0.01
											128	0.802289	0.01		131	0.735436	0.01		131	0.6157	0.01		131	0.712293	0.01		129	0.753321	0.01						131	0.6157	0.01		117	0.873218	0.01
											129	0.81763	0.01		132	0.818141	0.01		132	0.70288	0.01		132	0.71999	0.01		131	0.828708	0.01						132	0.70288	0.01		118	0.804516	0.01
											131	0.845105	0.01														132	0.906857	0.01										120	0.788058	0.01
											132	0.919784	0.01																										121	0.739627	0.01
																																							122	0.822554	0.01
																																							124	0.712334	0.0107615
																																							126	0.532961	0.01
																																							127	0.449584	0.01
																																							128	0.377353	0.01
																																							129	0.646709	0.01
																																							131	0.931964	0.01
																																							132	0.98808	0.01

## Sheet: Fig. 4
Fig. 4a					Fig. 4d
	RAC1		ODC1																				RAC1 53-57				RAC1 129-153				ODC1 150-174				ODC1 279-303				ODC1 449-473
1	0.171151	1	0.378492																				Residue	Ratio	Error		Residue	Ratio	Error		Residue	Ratio	Error		Residue	Ratio	Error		Residue	Ratio	Error
2	0.18256	2	0.381295																				4	0.272148	0.03		3	0.920618	0.0323313		3	0.685944	0.03		4	0.563219	0.03		3	1.03331	0.036843
3	0.195953	3	0.383384																				5	0.270943	0.03		4	0.898156	0.03		4	0.643963	0.03		5	0.374713	0.03		4	1.00014	0.03
4	0.211367	4	0.384684																				7	0.344461	0.03		5	0.940405	0.03		5	0.707074	0.03		7	0.700089	0.03		5	0.953155	0.03
5	0.228385	5	0.385225																				8	0.35025	0.03		7	0.918237	0.03		7	0.750619	0.03		8	0.817598	0.03		7	0.940999	0.03
6	0.247161	6	0.384952																				9	0.339308	0.03		8	0.908125	0.03		8	0.794586	0.03		9	0.79151	0.03		8	0.9633	0.03
7	0.267115	7	0.384044																				11	0.388445	0.03		9	0.932438	0.03		9	0.804114	0.03		11	0.827765	0.03		9	0.984811	0.03
8	0.288242	8	0.382545																				12	0.473313	0.03		11	0.98025	0.03		11	0.841003	0.03		12	0.945844	0.03		11	0.984881	0.03
9	0.310427	9	0.380544																				13	0.418226	0.03		12	1.00436	0.03		12	0.931987	0.03		13	0.924	0.03		12	1.00956	0.03
10	0.332784	10	0.378232																				15	0.378841	0.03		13	1.01193	0.03		13	0.862139	0.03		15	0.8757	0.03		13	1.02013	0.03
11	0.354551	11	0.375642																				17	0.421385	0.03		15	0.94404	0.03		15	0.802032	0.03		17	0.82917	0.03		15	0.976681	0.03
12	0.375647	12	0.373116																				18	0.401127	0.03		17	0.956475	0.03		17	0.823922	0.03		18	0.871706	0.03		17	0.977006	0.03
13	0.395606	13	0.370692																				20	0.411092	0.03		18	0.955094	0.03		18	0.819252	0.03		20	0.864114	0.03		18	0.975603	0.03
14	0.414352	14	0.36848																				21	0.400536	0.03		20	0.948252	0.03		20	0.821319	0.03		21	0.867215	0.03		20	0.960015	0.03
15	0.431507	15	0.366635																				22	0.404087	0.03		21	0.902443	0.03		21	0.829519	0.03		22	0.855898	0.03		21	0.935229	0.03
16	0.447025	16	0.365206																				23	0.383893	0.03		22	0.929161	0.03		22	0.819217	0.03		23	0.867954	0.03		22	0.947819	0.03
17	0.460499	17	0.364357																				24	0.425784	0.03		23	0.945039	0.03		23	0.867477	0.03		24	0.916488	0.03		23	0.979678	0.03
18	0.471866	18	0.364165																				25	0.354047	0.03		24	0.946617	0.03		24	0.894189	0.03		25	0.846993	0.03		24	1.02749	0.03
19	0.481251	19	0.364783																				26	0.399877	0.03		25	0.946532	0.03		25	0.821645	0.03		26	0.917391	0.03		25	0.99449	0.03
20	0.488535	20	0.366256																				27	0.417041	0.03		26	0.943049	0.03		26	0.867454	0.03		27	0.946237	0.03		26	0.970864	0.03
21	0.493818	21	0.368609																				29	0.426911	0.03		27	0.948271	0.03		27	0.920169	0.03		29	0.947529	0.03		27	1.02162	0.03
22	0.497387	22	0.371805																				30	0.404178	0.03		29	0.966658	0.03		29	0.945919	0.03		30	0.885976	0.03		29	0.986752	0.03
23	0.499259	23	0.375712																				31	0.408554	0.03		30	0.990979	0.03		30	0.857609	0.03		31	0.954556	0.03		30	1.01639	0.03
24	0.499091	24	0.380311																				33	0.29476	0.03		31	0.932991	0.03		31	0.954883	0.03		33	0.71858	0.03		31	1.02251	0.03
25	0.497588	25	0.385411																				34	0.221816	0.03		33	0.932087	0.03		33	0.586302	0.03		34	0.665527	0.03		33	0.910455	0.03
26	0.495016	26	0.390999																				35	0.238847	0.03		34	0.872319	0.03		34	0.505913	0.03		35	0.628235	0.03		34	0.927488	0.03
27	0.491437	27	0.397152																				36	0.123579	0.03		35	0.920226	0.03		35	0.428614	0.03		36	0.525404	0.03		35	0.938743	0.03
28	0.487144	28	0.40358																				46	0.0120957	0.03		36	0.946717	0.03		36	0.311963	0.03		38	0.151038	0.03		36	0.959853	0.03
29	0.482386	29	0.410423																				47	0.101001	0.03		38	0.854501	0.03		47	0.188023	0.03		39	0.086961	0.03		38	0.733081	0.03
30	0.477133	30	0.417519																				48	0.0752149	0.03		39	0.795117	0.03		48	0.182085	0.03		42	0.150932	0.03		39	0.691734	0.03
31	0.471879	31	0.424618																				49	0.0726797	0.03		42	0.80856	0.03		49	0.180796	0.03		43	0.0960553	0.03		42	0.654674	0.03
32	0.466337	32	0.431967																				50	0.105984	0.03		43	0.846111	0.03		50	0.174426	0.03		44	0.136086	0.03		43	0.598778	0.03
33	0.460855	33	0.439219																				51	0.0973791	0.03		44	0.72733	0.03		51	0.222309	0.03		45	0.257338	0.03		44	0.588745	0.03
34	0.455791	34	0.446366																				54	0.113621	0.03		45	0.860585	0.03		54	0.247848	0.03		46	0.258571	0.03		45	0.755877	0.03
35	0.451195	35	0.453182																				56	0.198517	0.03		46	0.858949	0.03		56	0.353141	0.03		47	0.407844	0.03		46	0.736503	0.03
36	0.447401	36	0.459342																				57	0.170592	0.03		47	0.908029	0.03		57	0.356589	0.03		48	0.380148	0.03		47	0.792625	0.03
37	0.444166	37	0.464976																				58	0.196684	0.03		48	0.895591	0.03		58	0.41127	0.03		49	0.37888	0.03		48	0.775666	0.03
38	0.441696	38	0.470066																				59	0.141427	0.03		49	0.865526	0.03		59	0.334584	0.03		50	0.412536	0.03		49	0.733183	0.03
39	0.440042	39	0.474682																				61	0.117446	0.03		50	0.85151	0.03		61	0.253739	0.03		51	0.45476	0.03		50	0.814027	0.03
40	0.439424	40	0.478666																				62	0.166678	0.03		51	0.820837	0.03		62	0.367954	0.03		54	0.491773	0.03		51	0.759386	0.03
41	0.439981	41	0.482047																				64	0.170768	0.03		54	0.862707	0.03		63	0.384461	0.03		56	0.631321	0.03		54	0.763571	0.03
42	0.441744	42	0.484834																				68	0.139683	0.03		56	0.938571	0.03		64	0.342245	0.03		57	0.58365	0.03		56	0.892	0.03
43	0.44499	43	0.487083																				69	0.104869	0.03		57	0.887209	0.03		68	0.32554	0.03		58	0.613143	0.03		57	0.86734	0.03
44	0.449987	44	0.488815																				70	0.119393	0.03		58	0.921127	0.03		69	0.255517	0.03		59	0.513822	0.03		58	0.876355	0.03
45	0.456349	45	0.489967																				71	0.125733	0.03		59	0.916091	0.03		70	0.267034	0.03		61	0.507725	0.03		59	0.906372	0.03
46	0.463752	46	0.49033																				73	0.105843	0.03		61	0.883187	0.03		71	0.325207	0.03		62	0.596135	0.03		61	0.834612	0.03
47	0.472473	47	0.489909																				74	0.133177	0.03		62	0.867785	0.03		73	0.245951	0.03		63	0.620903	0.03		62	0.877525	0.03
48	0.48209	48	0.488902																				78	0.0835501	0.03		63	0.894392	0.03		74	0.267724	0.03		64	0.588687	0.03		63	0.908905	0.03
49	0.493004	49	0.487386																				82	0.103013	0.03		64	0.877554	0.03		78	0.195832	0.03		68	0.574285	0.03		64	0.846125	0.03
50	0.505193	50	0.485357																				89	0.0866236	0.03		66	0.870436	0.03		82	0.18114	0.03		69	0.493105	0.03		66	0.851264	0.03
51	0.518223	51	0.482938																				91	0.140104	0.03		68	0.91045	0.03		86	0.102137	0.03		70	0.490811	0.03		68	0.860677	0.03
52	0.532131	52	0.480122																				100	0.121536	0.03		69	0.926188	0.03		88	0.15182	0.03		71	0.51082	0.03		69	0.844218	0.03
53	0.546678	53	0.476997																				101	0.134938	0.03		70	0.921033	0.03		89	0.165883	0.03		73	0.478671	0.03		70	0.879599	0.03
54	0.561199	54	0.473546																				102	0.132438	0.03		71	0.871212	0.03		91	0.211784	0.03		74	0.510046	0.03		71	0.846613	0.03
55	0.575636	55	0.469816																				103	0.136661	0.03		73	0.887095	0.03		96	0.0985065	0.03		78	0.43492	0.03		73	0.80285	0.03
56	0.589256	56	0.465942																				105	0.135567	0.03		74	0.898053	0.03		98	0.187694	0.03		82	0.408539	0.03		74	0.833559	0.03
57	0.602224	57	0.462041																				106	0.110101	0.03		78	0.885458	0.03		100	0.20744	0.03		83	0.413729	0.03		78	0.861071	0.03
58	0.614453	58	0.458126																				107	0.165763	0.03		82	0.886546	0.03		101	0.265502	0.03		86	0.261033	0.03		82	0.815757	0.03
59	0.625545	59	0.454302																				108	0.138577	0.03		83	0.850613	0.03		102	0.216021	0.03		88	0.303812	0.03		83	0.802319	0.03
60	0.635421	60	0.450596																				113	0.144849	0.03		86	0.885068	0.03		103	0.27748	0.03		89	0.328582	0.03		86	0.75708	0.03
61	0.643738	61	0.447017																				115	0.108875	0.03		88	0.897476	0.03		105	0.287638	0.03		91	0.429127	0.03		88	0.767477	0.03
62	0.650046	62	0.443687																				116	0.0811098	0.03		89	0.909583	0.03		106	0.244807	0.03		95	0.313893	0.03		89	0.842862	0.03
63	0.654709	63	0.440448																				117	0.0699955	0.03		91	0.86506	0.03		107	0.309539	0.03		96	0.278154	0.03		91	0.836387	0.03
64	0.657741	64	0.437622																				118	0.0934547	0.03		94	0.921816	0.03		108	0.257865	0.03		98	0.440435	0.03		94	0.86227	0.03
65	0.659306	65	0.434968																				122	0.0593003	0.03		95	0.853366	0.03		113	0.229796	0.03		99	0.355582	0.03		95	0.784459	0.03
66	0.659061	66	0.43253																				123	0.135354	0.03		96	0.898809	0.03		115	0.19464	0.03		100	0.440878	0.03		96	0.790401	0.03
67	0.657032	67	0.430458																				124	0.120647	0.03		97	0.907455	0.03		116	0.185321	0.03		101	0.494589	0.03		97	0.848273	0.03
68	0.652817	68	0.428514																				125	0.157186	0.03		98	0.896888	0.03		117	0.146348	0.03		102	0.516246	0.03		98	0.812176	0.03
69	0.646909	69	0.426789																				128	0.0679798	0.03		99	0.904619	0.03		118	0.218567	0.03		103	0.52921	0.03		99	0.827718	0.03
70	0.63962	70	0.425175																				129	0.14407	0.03		100	0.848504	0.03		120	0.152751	0.03		105	0.521159	0.03		100	0.767959	0.03
71	0.631048	71	0.423572																				131	0.320758	0.03		101	0.881071	0.03		121	0.148996	0.03		106	0.401561	0.03		101	0.807964	0.03
72	0.621317	72	0.421955																				132	0.372811	0.03		102	0.873705	0.03		122	0.189951	0.03		107	0.552206	0.03		102	0.833255	0.03
73	0.61077	73	0.420292																								103	0.896276	0.03		123	0.281492	0.03		108	0.473232	0.03		103	0.85781	0.03
74	0.599533	74	0.41864																								105	0.895636	0.03		124	0.28382	0.03		113	0.446912	0.03		105	0.852783	0.03
75	0.587736	75	0.41682																								106	0.978756	0.03		125	0.322192	0.03		115	0.41206	0.03		106	0.928863	0.03
76	0.575649	76	0.414734																								107	0.903077	0.03		128	0.206896	0.03		116	0.416972	0.03		107	0.853023	0.03
77	0.56337	77	0.412597																								108	0.903813	0.03		129	0.41877	0.03		117	0.352778	0.03		108	0.836367	0.03
78	0.551138	78	0.410172																								113	0.911539	0.03		131	0.739183	0.03		118	0.398475	0.03		113	0.867661	0.03
79	0.539263	79	0.407688																								115	0.898063	0.03		132	0.874549	0.03		120	0.351114	0.03		115	0.863429	0.03
80	0.527827	80	0.405159																								116	0.878983	0.03						121	0.337768	0.03		116	0.820955	0.03
81	0.516894	81	0.402255																								117	0.879558	0.03						122	0.32915	0.03		117	0.791103	0.03
82	0.506436	82	0.399451																								118	0.927248	0.03						123	0.521764	0.03		118	0.830613	0.03
83	0.496542	83	0.396593																								120	0.898371	0.03						124	0.556774	0.03		120	0.79047	0.03
84	0.487329	84	0.39381																								121	0.900604	0.03						125	0.531593	0.03		121	0.786174	0.03
85	0.478827	85	0.391289																								122	0.903439	0.03						128	0.406943	0.03		122	0.837741	0.03
86	0.4711	86	0.388842																								123	0.945202	0.03						129	0.600327	0.03		123	0.949504	0.03
87	0.464108	87	0.386628																								124	0.906099	0.03						131	0.878499	0.03		124	0.906878	0.03
88	0.457715	88	0.3847																								125	0.890476	0.03						132	0.839142	0.03		125	0.905068	0.03
89	0.451759	89	0.383187																								128	0.931759	0.03										128	0.788936	0.03
90	0.446319	90	0.382079																								129	0.966754	0.03										129	0.954568	0.03
91	0.44116	91	0.381385																								131	0.908289	0.03										131	0.969531	0.03
92	0.436321	92	0.381319																								132	0.998781	0.03										132	0.963879	0.03
93	0.431884	93	0.381648
94	0.427853	94	0.382715
95	0.424247	95	0.384402
96	0.421127	96	0.386446
97	0.418429	97	0.389126
98	0.416211	98	0.392125
99	0.414525	99	0.395669
100	0.413197	100	0.39968
101	0.412433	101	0.403896
102	0.412203	102	0.408298
103	0.412317	103	0.412665
104	0.412978	104	0.416975
105	0.414011	105	0.421071
106	0.415407	106	0.424898
107	0.417154	107	0.428375
108	0.419023	108	0.431398
109	0.421067	109	0.434071
110	0.423045	110	0.436039
111	0.424982	111	0.437442
112	0.426711	112	0.438354
113	0.428151	113	0.43861
114	0.42926	114	0.438418
115	0.429917	115	0.437931
116	0.430171	116	0.437046
117	0.429846	117	0.435876
118	0.429141	118	0.434405
119	0.42795	119	0.432627
120	0.426364	120	0.430721
121	0.424482	121	0.428661
122	0.422195	122	0.426422
123	0.419689	123	0.424041
124	0.416923	124	0.421562
125	0.413947	125	0.418864
126	0.41085	126	0.416088
127	0.407629	127	0.413179
128	0.404395	128	0.410042
129	0.401143	129	0.406895
130	0.39786	130	0.403426
131	0.394658	131	0.399992
132	0.391452	132	0.396641
133	0.388471	133	0.39339
134	0.38569	134	0.390414
135	0.383033	135	0.388069
136	0.380795	136	0.386679
137	0.378747	137	0.386189
138	0.377167	138	0.387088
139	0.376056	139	0.38947
140	0.375365	140	0.393552
141	0.375255	141	0.399637
142	0.375521	142	0.407649
143	0.37633	143	0.417668
144	0.377593	144	0.429658
145	0.379391	145	0.444392
146	0.381665	146	0.461122
147	0.384425	147	0.479754
148	0.387618	148	0.499943
149	0.391005	149	0.521142
150	0.394699	150	0.543172
151	0.398503	151	0.564784
152	0.402476	152	0.586163
153	0.406502	153	0.607046
154	0.410394	154	0.627481
155	0.414106	155	0.64731
156	0.417515	156	0.66672
157	0.420603	157	0.68405
158	0.42335	158	0.698925
159	0.425754	159	0.710227
160	0.427792	160	0.718235
161	0.429478	161	0.722839
162	0.430785	162	0.724244
163	0.43172	163	0.722516
164	0.432202	164	0.717441
165	0.432503	165	0.709254
166	0.43244	166	0.698337
167	0.432201	167	0.68491
168	0.431763	168	0.669697
169	0.431149	169	0.652793
170	0.430514	170	0.634752
171	0.429851	171	0.615931
172	0.429394	172	0.596725
173	0.429	173	0.578007
174	0.428837	174	0.560028
175	0.428843	175	0.543245
176	0.428878	176	0.528033
177	0.429196	177	0.514354
178	0.429395	178	0.502542
179	0.429724	179	0.492629
180	0.429985	180	0.484596
181	0.42998	181	0.478321
182	0.429952	182	0.473685
183	0.429691	183	0.470459
184	0.429232	184	0.468513
185	0.428549	185	0.467662
186	0.427508	186	0.467591
187	0.426128	187	0.46808
188	0.424398	188	0.468933
189	0.422376	189	0.470016
190	0.420053	190	0.471148
191	0.417546	191	0.472247
192	0.414887	192	0.47321
193	0.412125	193	0.473893
194	0.4094	194	0.474386
195	0.406703	195	0.474583
196	0.404081	196	0.474428
197	0.401637	197	0.47391
		198	0.472978
		199	0.471619
		200	0.469783
		201	0.467496
		202	0.464741
		203	0.461569
		204	0.458204
		205	0.454534
		206	0.450751
		207	0.446893
		208	0.442954
		209	0.439156
		210	0.435321
		211	0.431681
		212	0.428255
		213	0.425115
		214	0.422461
		215	0.42017
		216	0.418331
		217	0.416946
		218	0.415992
		219	0.415586
		220	0.41548
		221	0.415768
		222	0.416267
		223	0.416991
		224	0.41784
		225	0.41872
		226	0.419613
		227	0.42041
		228	0.421256
		229	0.42211
		230	0.422972
		231	0.423927
		232	0.424885
		233	0.425938
		234	0.427186
		235	0.428461
		236	0.429741
		237	0.431265
		238	0.432934
		239	0.434955
		240	0.437331
		241	0.439998
		242	0.443178
		243	0.446752
		244	0.450906
		245	0.455654
		246	0.461158
		247	0.467565
		248	0.47494
		249	0.483855
		250	0.494487
		251	0.506318
		252	0.519025
		253	0.532833
		254	0.547386
		255	0.562518
		256	0.577555
		257	0.592144
		258	0.605597
		259	0.618073
		260	0.629107
		261	0.638694
		262	0.646718
		263	0.652951
		264	0.657686
		265	0.660364
		266	0.661276
		267	0.661292
		268	0.660429
		269	0.65951
		270	0.659483
		271	0.660681
		272	0.663945
		273	0.669237
		274	0.676929
		275	0.68645
		276	0.698269
		277	0.71272
		278	0.72997
		279	0.750131
		280	0.773601
		281	0.799614
		282	0.827326
		283	0.855297
		284	0.882722
		285	0.908834
		286	0.932476
		287	0.952825
		288	0.969464
		289	0.981359
		290	0.988234
		291	0.989734
		292	0.986301
		293	0.977314
		294	0.962539
		295	0.942068
		296	0.916148
		297	0.88534
		298	0.850605
		299	0.813419
		300	0.774345
		301	0.734602
		302	0.694945
		303	0.656086
		304	0.618603
		305	0.58303
		306	0.550049
		307	0.519986
		308	0.493115
		309	0.469655
		310	0.449412
		311	0.43266
		312	0.419061
		313	0.408544
		314	0.400931
		315	0.395714
		316	0.392575
		317	0.391095
		318	0.390701
		319	0.391449
		320	0.392828
		321	0.39478
		322	0.397034
		323	0.399352
		324	0.401498
		325	0.403086
		326	0.404262
		327	0.404778
		328	0.404668
		329	0.404225
		330	0.403244
		331	0.401982
		332	0.400498
		333	0.398727
		334	0.396949
		335	0.395546
		336	0.394643
		337	0.394398
		338	0.39502
		339	0.396767
		340	0.399504
		341	0.403451
		342	0.408447
		343	0.414185
		344	0.421054
		345	0.428722
		346	0.437192
		347	0.446439
		348	0.455863
		349	0.465458
		350	0.475076
		351	0.484522
		352	0.493564
		353	0.50217
		354	0.510382
		355	0.518208
		356	0.525562
		357	0.532394
		358	0.539023
		359	0.545691
		360	0.552027
		361	0.558017
		362	0.562967
		363	0.565566
		364	0.566589
		365	0.566056
		366	0.563793
		367	0.55991
		368	0.554089
		369	0.546926
		370	0.538339
		371	0.52829
		372	0.517128
		373	0.504972
		374	0.49229
		375	0.479401
		376	0.466655
		377	0.45451
		378	0.442991
		379	0.432657
		380	0.423514
		381	0.415756
		382	0.409522
		383	0.404544
		384	0.400893
		385	0.398452
		386	0.397018
		387	0.396527
		388	0.397044
		389	0.39854
		390	0.400644
		391	0.403386
		392	0.406707
		393	0.41014
		394	0.412994
		395	0.415519
		396	0.417623
		397	0.419328
		398	0.420382
		399	0.420883
		400	0.420836
		401	0.420248
		402	0.419051
		403	0.417341
		404	0.415168
		405	0.412512
		406	0.409691
		407	0.406682
		408	0.403417
		409	0.400335
		410	0.397386
		411	0.394732
		412	0.392626
		413	0.391005
		414	0.389851
		415	0.389272
		416	0.389296
		417	0.38985
		418	0.391124
		419	0.392807
		420	0.394856
		421	0.39729
		422	0.399811
		423	0.402444
		424	0.405199
		425	0.407724
		426	0.410043
		427	0.412067
		428	0.413788
		429	0.415365
		430	0.416655
		431	0.417625
		432	0.418163
		433	0.418238
		434	0.417935
		435	0.417221
		436	0.416274
		437	0.414973
		438	0.413289
		439	0.411346
		440	0.409033
		441	0.406226
		442	0.403023
		443	0.39924
		444	0.39501
		445	0.390562
		446	0.385885
		447	0.380986
		448	0.375991
		449	0.37092
		450	0.36584
		451	0.360773
		452	0.355604
		453	0.350691
		454	0.345968
		455	0.341386
		456	0.337424
		457	0.333998
		458	0.33115
		459	0.329225
		460	0.327972
		461	0.327375
		462	0.327534
		463	0.328288
		464	0.32968
		465	0.331706
		466	0.334176
		467	0.337021
		468	0.340107
		469	0.343283
		470	0.346738
		471	0.350479
		472	0.354299
		473	0.358254
		474	0.362194
		475	0.365986
		476	0.369737
		477	0.373336
		478	0.376659
		479	0.379855
		480	0.382884
		481	0.385751
		482	0.38856
		483	0.391172
		484	0.393582
		485	0.395883
		486	0.397901
		487	0.399639
		488	0.401194
		489	0.40243
		490	0.403445
		491	0.404401
		492	0.405075
		493	0.405712
		494	0.406266
		495	0.406773
		496	0.407315
		497	0.407901
		498	0.408574
		499	0.409314
		500	0.410321
		501	0.411526
		502	0.412936
		503	0.414661
		504	0.416636
		505	0.418917
		506	0.421522
		507	0.424414
		508	0.427715
		509	0.43152
		510	0.435859
		511	0.440952

## Sheet: Fig. 5
Fig. 5b				Fig. 5c								Fig. 5d
nm	Control	Comp. Strand										Spectra												Intensity Ratio
500	455.872	603.003										nm	Control	MBP-FL		nm	Control	MBP-Core-C		nm	Control	N-IDR		MBP-FL
501	468.475	614.903										500	455.187	406.146		500	457.134	440.072		500	444.775	407.298		Conc[nM]	Exp1	Exp2	Exp3	Exp4
502	507.791	649.845										501	467.555	422.075		501	477.565	455.943		501	467.172	425.183		5	1.06436	1.05953	1.04939	1.04759
503	562.823	722.52										502	504.569	461.073		502	509.738	496.017		502	510.748	464.807		10	1.11923	1.12649	1.11387	1.11166
504	607.257	785.662										503	564.504	525.915		503	575.814	558.458		503	570.303	523.301		20	1.21368	1.21228	1.20196	1.15594
505	655.135	849.62										504	613.89	575.165		504	620.137	605.62		504	616.023	572.874		30	1.24241	1.24322	1.24132	1.22636
506	706.274	920.666										505	652.356	627.993		505	672.618	658.87		505	666.012	613.29		40	1.26048	1.25751	1.25242	1.24524
507	755.693	984.52										506	712.106	694.592		506	734.08	716.941		506	724.538	678.96
508	794.256	1044.77										507	751.107	758.125		507	780.984	765.051		507	774.102	724.111		MBP-Core-C
509	838.213	1101.69										508	799.987	818.066		508	827.177	814.713		508	817.625	768.552		Conc[nM]	Exp1	Exp2	Exp3
510	870.062	1146.04										509	837.158	885.873		509	873.722	862.807		509	865.586	825.061		40	1.0315	1.02465	1.0146
511	898.371	1191.59										510	868.943	933.284		510	910.656	899.326		510	906.576	864.594		100	1.07467	1.0506	1.05146
512	928.164	1227.02										511	900.693	985.577		511	937.857	929.785		511	932.065	898.204		180	1.11244	1.08422	1.07998
513	947.599	1258.43										512	927.682	1035.84		512	970.454	968.729		512	969.789	937.567		260	1.14217	1.10321	1.10645
514	965.378	1291.45										513	946.594	1081.08		513	997.641	986.052		513	994.384	960.241		340	1.15655	1.10835	1.11671
515	975.786	1310.5										514	959.661	1118.86		514	1012.45	1013.35		514	1010.59	989.482
516	977.276	1328.93										515	971.205	1158.58		515	1023.66	1034.58		515	1028.74	1009.22		N-IDR
517	982.826	1328.82										516	982.713	1185.05		516	1038.25	1052.01		516	1033.17	1021.41		Conc[nM]	Exp1	Exp2	Exp3
518	979.732	1337.57										517	987.554	1212.2		517	1034.97	1053.49		517	1037.7	1026.18		40	1.00525	0.985702	0.993551
519	978.089	1328.94										518	983.197	1228.27		518	1038.33	1049.1		518	1036.33	1031.01		100	1.01071	0.987237	0.991131
520	969.575	1330.57										519	979.912	1236.48		519	1032.32	1049.97		519	1037.1	1029.84		180	1.01103	0.988586	0.989259
521	955.936	1308.39										520	969.223	1235.35		520	1017.86	1038.45		520	1034.98	1029.41		260	1.01265	0.990369	0.988726
522	940.47	1295.41										521	956.007	1236.83		521	1012.48	1027.26		521	1016.65	1014.71		340	1.01786	0.988449	0.991773
523	922.636	1272.56										522	939.215	1231.58		522	998.738	1007.1		522	999.84	1008.15
524	898.061	1252.54										523	921.791	1215.19		523	974.141	995.66		523	977.065	988.14
525	884.404	1227.22										524	903.343	1200.42		524	952.699	975.186		524	954.411	969.16
526	860.935	1202.25										525	881.006	1187.75		525	932.148	955.752		525	937.415	952.811
527	842.419	1177.4										526	865.646	1168.57		526	908.571	939.581		526	912.616	929.464
528	820.518	1145.07										527	834.579	1149.64		527	886.322	919.212		527	890.994	911.521
529	791.66	1119.51										528	818.69	1126.25		528	866.914	886.841		528	872.846	892.162
530	771.325	1081.72										529	790.939	1086.35		529	835.466	859.326		529	835.791	860.138
531	744.744	1056.36										530	765.091	1059.52		530	805.455	833.326		530	810.042	830.521
532	718.092	1011.5										531	743.097	1034.76		531	783.493	814.579		531	789.12	812.543
533	697.48	985.925										532	714.096	1001.8		532	757.531	779.726		532	755.778	779.163
534	674.7	958.803										533	692.908	966.661		533	730.676	754.539		533	733.48	756.507
535	651.861	926.616										534	674.287	942.492		534	703.65	728.871		534	712.089	739.81
536	623.983	898.576										535	653.693	910.807		535	677.717	695.59		535	684.319	706.505
537	607.261	865.198										536	628.188	874.869		536	653.934	677.651		536	662.237	676.502
538	585.255	832.252										537	613.462	852.455		537	634.05	652.739		537	639.046	656.965
539	566.746	810.933										538	591.331	826.756		538	608.998	632.155		538	614.07	629.503
540	555.286	791.668										539	563.812	788.802		539	585.381	602.766		539	595.301	611.182
541	530.823	761.729										540	555.385	768.663		540	576.658	589.935		540	582.692	595.398
542	522.406	741.692										541	535.3	736.874		541	550.222	567.539		541	554.33	574.729
543	505.834	721.783										542	521.568	714.744		542	539.567	556.465		542	536.828	554.533
544	488.23	696.923										543	508.517	692.297		543	518.53	534.365		543	522.38	540.131
545	478.626	675.387										544	488.56	666.863		544	498.693	516.494		544	504.842	519.101
546	465.239	659.364										545	476.582	649.662		545	488.362	504.343		545	491.778	499.476
547	455.225	636.511										546	466.207	625.578		546	475.179	487.104		546	476.957	488.612
548	445.141	626.511										547	450.64	612.3		547	456.567	471.007		547	467.157	472.919
549	433.184	613.401										548	439.185	597.299		548	449.78	460.649		548	453.247	460.724
550	419.888	593.53										549	433.03	575.997		549	438.881	452.193		549	439.212	446.047
551	409.585	582.274										550	421.399	557.31		550	421.902	438.061		550	429.064	436.541
552	401.422	563.249										551	412.509	545.181		551	413.606	422.701		551	416.465	423.647
553	386.104	552.721										552	398.409	531.839		552	402.764	413.943		552	404.866	413.559
554	381.946	538.069										553	387.769	515.568		553	394.737	400.945		553	391.411	396.642
555	372.886	519.802										554	380.827	508.681		554	378.477	391.418		554	379.397	390.557
556	364.82	510.211										555	371.144	490.836		555	371.114	379.645		555	373.583	375.943
557	354.981	502.221										556	356.911	477.766		556	363.06	368.232		556	359.174	367.837
558	346.035	484.875										557	349.242	471.228		557	350.511	360.378		557	354.183	358.219
559	333.747	475.504										558	343.094	458.135		558	339.998	348.24		558	347.566	347.943
560	326.287	458.801										559	335.555	445.742		559	334.313	338.282		559	332.947	338.387
561	319.546	448.375										560	324.693	436.624		560	325.718	331.144		560	323.711	330.985
562	310.054	433.771										561	314.723	421.023		561	311.289	315.835		561	314.232	318.929
563	305.718	423.872										562	308.799	407.902		562	301.602	307.45		562	302.385	308.38
564	293.369	410.486										563	300.406	400.364		563	294.328	305.718		563	294.594	297.239
565	286.785	399.222										564	288.873	390.701		564	281.079	292.176		564	287.509	295.058
566	272.372	393.242										565	281.365	379.825		565	269.901	279.961		565	275.131	278.279
567	267.248	371.41										566	273.008	366.652		566	263.76	274.677		566	267.382	274.188
568	261.283	366.099										567	265.652	358.915		567	252.601	260.634		567	257.678	261.936
569	250.971	352.794										568	256.069	349.92		568	245.647	254.897		568	244.661	257.165
570	244.789	344.455										569	251.284	335.926		569	240.938	247.393		569	242.945	249.023
571	239.73	333.552										570	242.775	326.819		570	231.489	236.684		570	230.127	239.7
572	232.882	327.467										571	239.874	321.089		571	222.707	231.577		571	225.512	233.593
573	230.097	316.675										572	231.985	311.027		572	216.583	223.861		572	219.452	224.884
574	222.943	308.28										573	223.767	306.525		573	208.275	217.641		573	210.676	218.529
575	220.343	302.271										574	218.42	294.362		574	206.053	211.109		574	205.078	211.908
576	212.845	293.105										575	217.128	286.177		575	194.914	203.955		575	198.708	203.192
577	208.568	291.324										576	209.36	283.419		576	192.166	199.384		576	196.115	199.757
578	209.424	286.25										577	209.752	280.663		577	192.673	195.837		577	192.972	199.647
579	210.051	283.56										578	208.12	275.269		578	189.321	194.392		578	188.615	193.929
580	207.835	274.74										579	206.606	270.815		579	186.252	191.421		579	190.686	189.946
581	206.053	272.486										580	200.943	269.155		580	186.377	188.382		580	187.73	191.306
582	206.594	271.269										581	202.447	266.674		581	183.529	187.36		581	180.772	186.096
583	206.023	267.604										582	200.888	260.18		582	185.35	188.253		582	184.824	184.539
584	205.629	267.243										583	206.726	255.287		583	179.809	182.284		583	182.362	186.834
585	203.343	261.783										584	202.051	256.376		584	180.551	181.721		584	183.852	183.595
586	203.404	258.597										585	202.262	255.527		585	180.104	182.255		585	180.865	180.439
587	197.149	253.11										586	200.387	252.955		586	179.634	179.931		586	176.224	183.817
588	195.88	250.735										587	198.024	243.916		587	175.771	181.69		587	172.46	177.716
589	197.044	243.399										588	194.506	240.599		588	169.665	175.005		588	170.434	172.756
590	186.851	235.825										589	191.182	235.889		589	165.386	168.68		589	167.48	169.524
591	183.498	227.08										590	179.395	226.638		590	156.45	160.769		590	158.901	161.1
592	172.134	218.163										591	177.315	219.913		591	151.226	155.947		591	153.096	157.177
593	162.533	212.143										592	171.439	213.767		592	146.565	149.165		592	145.847	151.556
594	155.028	197.801										593	162.068	199.95		593	134.602	137.784		593	136.062	139.348
595	146.184	188.866										594	154.5	191.464		594	126.335	126.735		594	126.8	130.811
596	135.334	177.957										595	143.713	180.817		595	115.845	118.846		595	116.48	117.535
597	128.903	166.938										596	134.445	169.676		596	105.973	110.482		596	107.642	109.969
598	116.296	159.072										597	125.608	158.871		597	100.642	98.635		597	97.818	100.226
599	112.024	148.096										598	119.358	148.447		598	89.644	91.744		598	86.119	90.25
600	105.653	140.354										599	108.326	137.775		599	81.253	81.706		599	76.08	82.33
												600	103.285	130.893		600	75.045	77.687		600	71.108	76.569

## Sheet: Fig. 6
Fig. 6a
GQ fraction			Max score
	p-value			p-value
5'-UTR	1.66855e-18		5'-UTR	6.29111e-16
Coding	0.000481616		Coding	3.26735e-07
3'-UTR	1.4342e-09		3'-UTR	4.64343e-05

## Sheet: Fig. S2
Fig. S2b							Fig. S2c
							MBP-FL			MBP-N-Core			MBP-Core-C			MBP-Core			Core			N-IDR
							vol[mL]	A280		vol[mL]	A280		vol[mL]	A280		vol[mL]	A280		vol[mL]	A280		vol[mL]	A280
							6	0.252244		6	0.053031		6	0.06249		6	0		6	0.0429226		6	0.101921
							6.009	0.248605		6.008	0.040289		6.009	0.053387		6.009	0		6.009	0.0452002		6.009	0.10678
							6.017	0.246735		6.016	0.038973		6.017	0.051291		6.017	0		6.017	0.0374134		6.017	0.11029
							6.025	0.249635		6.024	0.03976		6.025	0.055558		6.025	0		6.025	0.0209142		6.025	0.125458
							6.034	0.244304		6.033	0.04161		6.034	0.052306		6.034	0		6.034	0.0207567		6.034	0.135036
							6.042	0.239933		6.041	0.045815		6.042	0.04591		6.042	0		6.042	0.02172		6.042	0.126665
							6.05	0.24061		6.049	0.041126		6.05	0.049141		6.05	0		6.05	0.0235508		6.05	0.121642
							6.059	0.242541		6.058	0.039834		6.059	0.05237		6.059	0		6.059	0.0295628		6.059	0.115928
							6.067	0.232632		6.066	0.043371		6.067	0.050825		6.067	0		6.067	0.0325104		6.067	0.116358
							6.075	0.229946		6.074	0.04749		6.075	0.053462		6.075	0		6.075	0.0435594		6.075	0.105622
							6.084	0.228622		6.083	0.043357		6.084	0.056763		6.084	0		6.084	0.0331451		6.084	0.109987
							6.092	0.22523		6.091	0.062401		6.092	0.058606		6.092	0		6.092	0.0285432		6.092	0.11407
							6.1	0.225042		6.099	0.06848		6.1	0.056336		6.1	0		6.1	0.0223462		6.1	0.121236
							6.109	0.220212		6.108	0.077744		6.109	0.057802		6.109	0		6.109	0.0159705		6.109	0.125312
							6.117	0.213417		6.116	0.084442		6.117	0.063278		6.117	0		6.117	0.015131		6.117	0.143407
							6.125	0.207335		6.124	0.09492		6.125	0.061002		6.125	0		6.125	0.0329713		6.125	0.148196
							6.134	0.204967		6.133	0.089615		6.134	0.061386		6.134	0		6.134	0.0542623		6.134	0.156289
							6.142	0.201376		6.141	0.093337		6.142	0.060559		6.142	0		6.142	0.073021		6.142	0.162713
							6.15	0.201888		6.149	0.09145		6.15	0.052369		6.15	0		6.15	0.0757198		6.15	0.173643
							6.159	0.210342		6.158	0.086008		6.159	0.049041		6.159	0		6.159	0.0922791		6.159	0.177087
							6.167	0.212407		6.166	0.087289		6.167	0.061667		6.167	0		6.167	0.0788247		6.167	0.178055
							6.175	0.207399		6.174	0.0866		6.175	0.062589		6.175	0		6.175	0.0588538		6.175	0.178852
							6.184	0.205665		6.183	0.084637		6.184	0.058737		6.184	0		6.184	0.0429207		6.184	0.162767
							6.192	0.196665		6.191	0.092534		6.192	0.065864		6.192	0		6.192	0.0459359		6.192	0.14534
							6.2	0.190761		6.199	0.116558		6.2	0.065394		6.2	0		6.2	0.0311111		6.2	0.119407
							6.209	0.190701		6.208	0.115208		6.209	0.05661		6.209	0		6.209	0.0549748		6.209	0.111821
							6.217	0.187995		6.216	0.113871		6.217	0.053637		6.217	0		6.217	0.0889231		6.217	0.103069
							6.225	0.182866		6.224	0.113674		6.225	0.054359		6.225	0		6.225	0.099586		6.225	0.123721
							6.234	0.18778		6.233	0.111672		6.234	0.054288		6.234	0		6.234	0.0965101		6.234	0.130126
							6.242	0.184906		6.241	0.090299		6.242	0.058809		6.242	0.006922		6.242	0.115826		6.242	0.140429
							6.25	0.177946		6.249	0.087717		6.25	0.062794		6.25	0.015805		6.25	0.120139		6.25	0.13454
							6.259	0.177896		6.258	0.091473		6.259	0.067119		6.259	0.01759		6.259	0.118955		6.259	0.0284647
							6.267	0.175058		6.266	0.097366		6.267	0.076625		6.267	0.020644		6.267	0.116414		6.267	0.0013824
							6.275	0.169751		6.274	0.090236		6.275	0.08138		6.275	0.021407		6.275	0.128294		6.275	0
							6.284	0.167146		6.283	0.097302		6.284	0.084035		6.284	0.023269		6.284	0.11558		6.283	0
							6.292	0.161486		6.291	0.110845		6.292	0.078969		6.292	0.028331		6.292	0.0904786		6.292	0
							6.3	0.152958		6.299	0.118181		6.3	0.071433		6.3	0.023903		6.3	0.0660624		6.3	0.0438993
							6.309	0.150007		6.308	0.117266		6.308	0.063736		6.308	0.015325		6.309	0.0608846		6.308	0.0525737
							6.317	0.140602		6.316	0.126655		6.317	0.054974		6.317	0.008354		6.317	0.0548089		6.317	0.0685186
							6.325	0.133975		6.324	0.123353		6.325	0.05344		6.325	0.000692		6.325	0.0578155		6.325	0.0802088
							6.334	0.131935		6.333	0.123216		6.333	0.059769		6.333	0.006017		6.334	0.0678261		6.333	0.128742
							6.342	0.129832		6.341	0.122291		6.342	0.070208		6.342	0.007057		6.342	0.0643079		6.342	0.152448
							6.35	0.123344		6.349	0.122569		6.35	0.051108		6.35	0.009893		6.35	0.0733987		6.35	0.132971
							6.359	0.118179		6.358	0.122221		6.358	0.06184		6.358	0.016416		6.359	0.0796395		6.358	0.0826461
							6.367	0.115797		6.366	0.133095		6.367	0.056664		6.367	0.028011		6.367	0.0750509		6.367	0.0761899
							6.375	0.108168		6.374	0.151517		6.375	0.049971		6.375	0.018039		6.375	0.074668		6.375	0.0643394
							6.383	0.10872		6.383	0.173071		6.383	0.035758		6.383	0.022733		6.384	0.0857733		6.383	0.0568049
							6.392	0.11394		6.391	0.180975		6.392	0.055204		6.392	0.029343		6.392	0.101461		6.392	0.0756749
							6.4	0.109071		6.399	0.172809		6.4	0.047715		6.4	0.040322		6.4	0.102978		6.4	0.119776
							6.408	0.108505		6.408	0.167556		6.408	0.04637		6.408	0.046891		6.409	0.116727		6.408	0.121722
							6.417	0.107382		6.416	0.175685		6.417	0.038465		6.417	0.051346		6.417	0.114414		6.417	0.137125
							6.425	0.09682		6.424	0.181616		6.425	0.059242		6.425	0.056526		6.425	0.112855		6.425	0.143242
							6.433	0.086476		6.433	0.177413		6.433	0.047554		6.433	0.06592		6.433	0.103317		6.433	0.14512
							6.442	0.08139		6.441	0.18747		6.442	0.0482		6.442	0.062358		6.442	0.0995846		6.442	0.135419
							6.45	0.077909		6.449	0.183795		6.45	0.050943		6.45	0.052656		6.45	0.0968829		6.45	0.130941
							6.458	0.071402		6.458	0.140783		6.458	0.058194		6.458	0.058154		6.458	0.104194		6.458	0.128701
							6.467	0.069815		6.466	0.108998		6.467	0.052907		6.467	0.059695		6.467	0.115931		6.467	0.131297
							6.475	0.064508		6.474	0.112823		6.475	0.07391		6.475	0.058301		6.475	0.127104		6.475	0.142166
							6.483	0.067076		6.483	0.126579		6.483	0.07372		6.483	0.055989		6.483	0.137738		6.483	0.162642
							6.492	0.06828		6.491	0.126341		6.492	0.070073		6.492	0.058638		6.492	0.139591		6.492	0.177744
							6.5	0.069428		6.499	0.131701		6.5	0.077121		6.5	0.06131		6.5	0.144359		6.5	0.180464
							6.508	0.071865		6.508	0.129001		6.508	0.075461		6.508	0.061592		6.508	0.134295		6.508	0.0872815
							6.517	0.072942		6.516	0.118328		6.517	0.073681		6.517	0.052297		6.517	0.123727		6.517	0.0880239
							6.525	0.072057		6.524	0.101059		6.525	0.081345		6.525	0.046965		6.525	0.123112		6.525	0.068798
							6.533	0.063524		6.533	0.102025		6.533	0.088497		6.533	0.044807		6.533	0.122315		6.533	0.0693496
							6.542	0.05812		6.541	0.096798		6.542	0.088874		6.542	0.055561		6.542	0.116893		6.542	0.0615196
							6.55	0.049478		6.549	0.093547		6.55	0.093464		6.55	0.071932		6.55	0.12461		6.55	0.15452
							6.558	0.044953		6.558	0.090495		6.558	0.102276		6.558	0.095581		6.558	0.141825		6.558	0.148087
							6.567	0.038346		6.566	0.090085		6.567	0.112137		6.567	0.109875		6.567	0.144768		6.567	0.148055
							6.575	0.035947		6.574	0.081887		6.575	0.119669		6.575	0.128967		6.575	0.155129		6.575	0.141163
							6.583	0.02708		6.583	0.085488		6.583	0.124134		6.583	0.128831		6.583	0.169056		6.583	0.148181
							6.592	0.020293		6.591	0.086779		6.592	0.127633		6.592	0.135823		6.592	0.183457		6.592	0.141462
							6.6	0.015678		6.599	0.089256		6.6	0.119565		6.6	0.133744		6.6	0.182511		6.6	0.127125
							6.608	0.010283		6.608	0.08466		6.608	0.111312		6.608	0.131248		6.608	0.192629		6.608	0.141297
							6.617	0.008978		6.616	0.09082		6.617	0.109963		6.617	0.114876		6.617	0.225468		6.617	0.145006
							6.625	0.008906		6.624	0.099652		6.625	0.118133		6.625	0.113864		6.625	0.226873		6.625	0.143507
							6.633	0.008481		6.633	0.101277		6.633	0.122048		6.633	0.103749		6.633	0.211641		6.633	0.153722
							6.642	0.001394		6.641	0.099759		6.642	0.128242		6.642	0.106034		6.642	0.199534		6.642	0.182748
							6.65	0		6.649	0.109496		6.65	0.13087		6.65	0.102054		6.65	0.202981		6.65	0.187669
							6.658	0		6.658	0.125709		6.658	0.130891		6.658	0.11257		6.658	0.177759		6.658	0.161456
							6.667	0		6.666	0.128014		6.667	0.117404		6.667	0.12071		6.667	0.182972		6.667	0.090537
							6.675	0		6.674	0.121587		6.675	0.104856		6.675	0.112611		6.675	0.205355		6.675	0.0976368
							6.683	0		6.683	0.124005		6.683	0.106177		6.683	0.0938		6.683	0.221902		6.683	0.100398
							6.692	0		6.691	0.14687		6.692	0.102264		6.692	0.09966		6.692	0.226318		6.692	0.0991369
							6.7	0		6.699	0.15064		6.7	0.097017		6.7	0.086165		6.7	0.231419		6.7	0.110688
							6.708	0		6.708	0.147848		6.708	0.102046		6.708	0.058959		6.708	0.254735		6.708	0.183638
							6.717	0		6.716	0.147745		6.717	0.112521		6.717	0.05349		6.717	0.245778		6.717	0.169752
							6.725	0		6.724	0.142945		6.725	0.109917		6.725	0.063314		6.725	0.293212		6.725	0.160328
							6.733	0		6.733	0.108522		6.733	0.114346		6.733	0.071879		6.733	0.288644		6.733	0.154272
							6.742	0		6.741	0.089564		6.742	0.118026		6.742	0.079809		6.742	0.279197		6.742	0.161019
							6.75	0		6.749	0.074421		6.75	0.121377		6.75	0.090857		6.75	0.257468		6.75	0.154434
							6.758	0		6.758	0.094638		6.758	0.09393		6.758	0.087855		6.758	0.252409		6.758	0.162283
							6.767	0		6.766	0.10332		6.767	0.090129		6.767	0.084768		6.767	0.20217		6.767	0.153592
							6.775	0		6.774	0.105864		6.775	0.090322		6.775	0.106614		6.775	0.202957		6.775	0.155916
							6.783	0		6.783	0.102675		6.783	0.095012		6.783	0.114988		6.783	0.219425		6.783	0.170693
							6.792	0		6.791	0.102362		6.792	0.096631		6.792	0.112199		6.792	0.224885		6.792	0.183658
							6.8	0		6.799	0.074578		6.8	0.120415		6.8	0.118022		6.8	0.231486		6.8	0.19058
							6.808	0		6.808	0.064314		6.808	0.127864		6.808	0.118495		6.808	0.260376		6.808	0.206073
							6.817	0		6.816	0.058097		6.817	0.128404		6.817	0.08949		6.817	0.276411		6.817	0.210755
							6.825	0		6.824	0.046546		6.825	0.123467		6.825	0.083543		6.825	0.278073		6.825	0.198801
							6.833	0		6.833	0.042486		6.833	0.123978		6.833	0.113055		6.833	0.271725		6.833	0.177811
							6.842	0		6.841	0.04278		6.842	0.127701		6.842	0.117771		6.842	0.275059		6.842	0.16304
							6.85	0		6.849	0.034183		6.85	0.126689		6.85	0.116109		6.85	0.246317		6.85	0.114809
							6.858	0		6.858	0.031813		6.858	0.131867		6.858	0.121779		6.858	0.241885		6.858	0.0759887
							6.867	0		6.866	0.037088		6.867	0.128029		6.867	0.119929		6.867	0.236499		6.867	0.0467535
							6.875	0		6.874	0.033856		6.875	0.123307		6.875	0.090189		6.875	0.23389		6.875	0.0243701
							6.883	0		6.883	0.030265		6.883	0.126132		6.883	0.087303		6.883	0.236351		6.883	0.0403296
							6.892	0		6.891	0.024473		6.892	0.131067		6.892	0.079249		6.892	0.246608		6.892	0.088188
							6.9	0		6.899	0.025003		6.9	0.124988		6.9	0.074291		6.9	0.235849		6.9	0.138904
							6.908	0		6.908	0.021548		6.908	0.132014		6.908	0.0743		6.908	0.237786		6.908	0.163693
							6.917	0		6.916	0.021214		6.917	0.133269		6.917	0.074409		6.917	0.248005		6.917	0.200415
							6.925	0		6.924	0.023215		6.925	0.133138		6.925	0.072513		6.925	0.238299		6.925	0.203003
							6.933	0		6.933	0.028743		6.933	0.130096		6.933	0.080774		6.933	0.22631		6.933	0.199602
							6.942	0		6.941	0.023907		6.942	0.129985		6.942	0.080921		6.942	0.219213		6.942	0.190587
							6.95	0		6.949	0.016873		6.95	0.123952		6.95	0.081383		6.95	0.211356		6.95	0.204226
							6.958	0		6.957	0.013439		6.958	0.114463		6.958	0.076148		6.958	0.206284		6.958	0.208264
							6.967	0		6.966	0.009712		6.967	0.104218		6.967	0.081157		6.967	0.203572		6.967	0.200897
							6.975	0		6.974	0.006528		6.975	0.098808		6.975	0.070645		6.975	0.213194		6.975	0.202393
							6.983	0		6.982	0.014434		6.983	0.094638		6.983	0.067493		6.983	0.217853		6.983	0.199154
							6.992	0		6.991	0.018893		6.992	0.098688		6.992	0.066608		6.992	0.220688		6.992	0.191528
							7	0		6.999	0.01833		7	0.109949		7	0.070605		7	0.216852		7	0.177916
							7.008	0		7.007	0.025448		7.008	0.108741		7.008	0.079933		7.008	0.223052		7.008	0.12834
							7.017	0		7.016	0.03192		7.017	0.104342		7.017	0.096061		7.017	0.226836		7.017	0.12715
							7.025	0		7.024	0.022915		7.025	0.106025		7.025	0.108766		7.025	0.226143		7.025	0.132635
							7.033	0		7.032	0.021492		7.033	0.101244		7.033	0.112433		7.033	0.224067		7.033	0.133438
							7.042	0		7.041	0.02705		7.042	0.093535		7.042	0.117951		7.042	0.229246		7.042	0.141633
							7.05	0		7.049	0.037634		7.05	0.093584		7.05	0.104386		7.05	0.237357		7.05	0.181808
							7.058	0		7.057	0.035677		7.058	0.101223		7.058	0.106342		7.058	0.234085		7.058	0.169374
							7.067	0		7.066	0.033484		7.067	0.096258		7.067	0.097448		7.067	0.242775		7.067	0.159544
							7.075	0		7.074	0.020896		7.075	0.090286		7.075	0.091133		7.075	0.24182		7.075	0.156025
							7.083	0		7.082	0.010902		7.083	0.092517		7.083	0.087864		7.083	0.237867		7.083	0.155501
							7.092	0		7.091	0		7.092	0.093284		7.092	0.078697		7.092	0.233836		7.092	0.159935
							7.1	0		7.099	0		7.1	0.088785		7.1	0.063031		7.1	0.239217		7.1	0.175476
							7.108	0		7.107	0		7.108	0.095785		7.108	0.061678		7.108	0.24162		7.108	0.177159
							7.117	0		7.116	0		7.117	0.104071		7.117	0.082096		7.117	0.236055		7.117	0.167182
							7.125	0		7.124	0		7.125	0.105318		7.125	0.074768		7.125	0.276199		7.125	0.168153
							7.133	0		7.132	0		7.133	0.105604		7.133	0.07605		7.133	0.278874		7.133	0.166351
							7.142	0.025544		7.141	0		7.142	0.105977		7.142	0.073591		7.142	0.277472		7.142	0.157523
							7.15	0.068559		7.149	0		7.15	0.105563		7.15	0.073276		7.15	0.277507		7.15	0.155728
							7.158	0.118436		7.157	0		7.158	0.108676		7.158	0.055795		7.158	0.293465		7.158	0.165852
							7.167	0.176772		7.166	0		7.167	0.10067		7.167	0.061622		7.167	0.259385		7.167	0.163743
							7.175	0.241082		7.174	0		7.175	0.100438		7.175	0.061373		7.175	0.260641		7.175	0.166542
							7.183	0.312127		7.182	0		7.183	0.101433		7.183	0.061097		7.183	0.255768		7.183	0.156715
							7.192	0.393666		7.191	0		7.192	0.102806		7.192	0.064701		7.192	0.247224		7.192	0.152281
							7.2	0.480479		7.199	0		7.2	0.094087		7.2	0.070996		7.2	0.244795		7.2	0.148548
							7.208	0.573453		7.207	0		7.208	0.095284		7.208	0.099459		7.208	0.237854		7.208	0.15549
							7.217	0.681		7.216	0		7.217	0.098864		7.217	0.097784		7.217	0.234237		7.216	0.155618
							7.225	0.795746		7.224	0		7.225	0.096084		7.225	0.117524		7.225	0.235206		7.225	0.0559456
							7.233	0.917126		7.232	0		7.233	0.090222		7.233	0.110536		7.233	0.249256		7.233	0
							7.242	1.05546		7.241	0		7.241	0.090388		7.241	0.095821		7.242	0.248518		7.241	0
							7.25	1.20684		7.249	0		7.25	0.093597		7.25	0.055055		7.25	0.25309		7.25	0
							7.258	1.35381		7.257	0		7.258	0.091861		7.258	0.050689		7.258	0.258067		7.258	0
							7.267	1.50544		7.266	0		7.266	0.086887		7.266	0.029588		7.267	0.255318		7.266	0.116276
							7.275	1.67813		7.274	0		7.275	0.084017		7.275	0.019177		7.275	0.24778		7.275	0.188337
							7.283	1.85619		7.282	0		7.283	0.081136		7.283	0.022872		7.283	0.234133		7.283	0.204034
							7.292	2.02996		7.291	0		7.291	0.076309		7.291	0.024624		7.292	0.258018		7.291	0.19361
							7.3	2.21674		7.299	0		7.3	0.073716		7.3	0.016422		7.3	0.253075		7.3	0.189614
							7.308	2.41295		7.307	0		7.308	0.077993		7.308	0.015065		7.308	0.252987		7.308	0.148762
							7.316	2.61006		7.316	0		7.316	0.082327		7.316	0.02223		7.317	0.25594		7.316	0.135746
							7.325	2.80166		7.324	0		7.325	0.084683		7.325	0.017946		7.325	0.265512		7.325	0.0385181
							7.333	3.00806		7.332	0		7.333	0.089124		7.333	0.053303		7.333	0.237792		7.333	0.0362597
							7.341	3.22317		7.341	0		7.341	0.088976		7.341	0.058276		7.342	0.249911		7.341	0.0370712
							7.35	3.43393		7.349	0		7.35	0.082711		7.35	0.05602		7.35	0.248903		7.35	0.0635589
							7.358	3.64407		7.357	0		7.358	0.063681		7.358	0.051485		7.358	0.246102		7.358	0.0664528
							7.366	3.8569		7.366	0		7.366	0.062991		7.366	0.043406		7.366	0.241426		7.366	0.152919
							7.375	4.06785		7.374	0		7.375	0.05655		7.375	0.043643		7.375	0.255885		7.375	0.140762
							7.383	4.27993		7.382	0		7.383	0.051317		7.383	0.045275		7.383	0.249375		7.383	0.13218
							7.391	4.49267		7.391	0		7.391	0.054103		7.391	0.041593		7.391	0.249377		7.391	0.109332
							7.4	4.69942		7.399	0		7.4	0.069489		7.4	0.043966		7.4	0.246616		7.4	0.109854
							7.408	4.90927		7.407	0		7.408	0.067272		7.408	0.050919		7.408	0.255474		7.408	0.112529
							7.416	5.11288		7.416	0		7.416	0.066673		7.416	0.009306		7.416	0.25067		7.416	0.124176
							7.425	5.30363		7.424	0		7.425	0.072124		7.425	0.008888		7.425	0.237714		7.425	0.132261
							7.433	5.49393		7.432	0		7.433	0.076718		7.433	0.007204		7.433	0.234425		7.433	0.158252
							7.441	5.68524		7.441	0		7.441	0.077257		7.441	0.002562		7.441	0.233171		7.441	0.160837
							7.45	5.87532		7.449	0		7.45	0.077975		7.45	0.005153		7.45	0.228985		7.45	0.157906
							7.458	6.05441		7.457	0		7.458	0.071353		7.458	0.011214		7.458	0.221027		7.458	0.129341
							7.466	6.2292		7.466	0		7.466	0.065101		7.466	0.01715		7.466	0.236475		7.466	0.0944093
							7.475	6.39501		7.474	0		7.475	0.056467		7.475	0.020949		7.475	0.241879		7.475	0.0571338
							7.483	6.55503		7.482	0		7.483	0.057434		7.483	0.023282		7.483	0.249051		7.483	0.0335294
							7.491	6.71045		7.491	0		7.491	0.055366		7.491	0.013177		7.491	0.248493		7.491	0.001937
							7.5	6.86485		7.499	0		7.5	0.066461		7.5	0.000254		7.5	0.25458		7.5	0
							7.508	7.00584		7.507	0		7.508	0.063561		7.508	0		7.508	0.259981		7.508	0
							7.516	7.13349		7.516	0		7.516	0.066165		7.516	0		7.516	0.263347		7.516	0.0071706
							7.525	7.25951		7.524	0		7.525	0.056334		7.525	0		7.525	0.252551		7.525	0.0121311
							7.533	7.36428		7.532	0		7.533	0.057723		7.533	0		7.533	0.248776		7.533	0.015495
							7.541	7.46845		7.541	0		7.541	0.051456		7.541	0		7.541	0.240679		7.541	0.0514243
							7.55	7.56871		7.549	0		7.55	0.048542		7.55	0		7.55	0.22945		7.55	0.0805405
							7.558	7.66713		7.557	0		7.558	0.045043		7.558	0		7.558	0.232288		7.558	0.0639315
							7.566	7.75456		7.566	0		7.566	0.048017		7.566	0		7.566	0.246825		7.566	0.0699241
							7.575	7.84357		7.574	0		7.575	0.046012		7.575	0.003213		7.575	0.246293		7.575	0.0868592
							7.583	7.90554		7.582	0		7.583	0.045119		7.583	0.000224		7.583	0.247763		7.583	0.0380404
							7.591	7.96138		7.591	0		7.591	0.050854		7.591	0		7.591	0.240005		7.591	0.039521
							7.6	8.01322		7.599	0		7.6	0.052446		7.6	0		7.6	0.227858		7.6	0.0524847
							7.608	8.06498		7.607	0		7.608	0.042345		7.608	0		7.608	0.244273		7.608	0.0294744
							7.616	8.10359		7.616	0		7.616	0.026173		7.616	0		7.616	0.26236		7.616	0
							7.625	8.14036		7.624	0		7.625	0.021611		7.625	0		7.625	0.284813		7.625	0.017387
							7.633	8.16701		7.632	0		7.633	0.021004		7.633	0		7.633	0.307801		7.633	0.0092962
							7.641	8.18891		7.641	0		7.641	0.022777		7.641	0		7.641	0.314433		7.641	0.0078881
							7.65	8.20253		7.649	0		7.65	0.027506		7.65	0		7.65	0.289627		7.65	0.0126658
							7.658	8.20904		7.657	0		7.658	0.033448		7.658	0		7.658	0.277372		7.658	0.0523377
							7.666	8.21667		7.666	0		7.666	0.035788		7.666	0		7.666	0.264229		7.666	0.0425706
							7.675	8.21947		7.674	0		7.675	0.034616		7.675	0		7.675	0.257968		7.675	0.0207864
							7.683	8.20665		7.682	0		7.683	0		7.683	0		7.683	0.27894		7.683	0.021267
							7.691	8.19084		7.691	0		7.691	0		7.691	0		7.691	0.274706		7.691	0.0198035
							7.7	8.17302		7.699	0		7.7	0		7.7	0		7.7	0.264868		7.7	0.0092819
							7.708	8.15246		7.707	0		7.708	0		7.708	0		7.708	0.254238		7.708	0.0141567
							7.716	8.12923		7.716	0		7.716	0		7.716	0		7.716	0.243186		7.716	0.025222
							7.725	8.10609		7.724	0		7.725	0		7.725	0		7.725	0.220309		7.725	0.0320473
							7.733	8.07388		7.732	0		7.733	0		7.733	0		7.733	0.227878		7.733	0.046856
							7.741	8.03849		7.741	0		7.741	0.029795		7.741	0		7.741	0.232033		7.741	0.0652447
							7.75	7.99971		7.749	0		7.75	0.036619		7.75	0		7.75	0.228663		7.75	0.0668966
							7.758	7.9527		7.757	0		7.758	0.030526		7.758	0		7.758	0.233848		7.758	0.0572259
							7.766	7.90535		7.766	0		7.766	0.026159		7.766	0		7.766	0.23899		7.766	0.0295958
							7.775	7.85584		7.774	0		7.775	0.026532		7.775	0		7.775	0.235575		7.775	0.0272373
							7.783	7.8033		7.782	0		7.783	0.028423		7.783	0		7.783	0.237814		7.783	0.0097445
							7.791	7.7414		7.791	0		7.791	0.027478		7.791	0		7.791	0.242664		7.791	0.0079766
							7.8	7.68438		7.799	0		7.8	0.029406		7.8	0		7.8	0.227527		7.8	0.0166399
							7.808	7.62195		7.807	0		7.808	0.029211		7.808	0		7.808	0.214939		7.808	0
							7.816	7.55915		7.816	0		7.816	0.022998		7.816	0		7.816	0.213133		7.816	0
							7.825	7.49839		7.824	0		7.825	0.020191		7.825	0		7.825	0.204993		7.825	0.02366
							7.833	7.44147		7.832	0		7.833	0.020754		7.833	0		7.833	0.196151		7.833	0.0373919
							7.841	7.37734		7.841	0		7.841	0.012854		7.841	0		7.841	0.220423		7.841	0.0512224
							7.85	7.30769		7.849	0		7.85	0.008		7.85	0		7.85	0.245205		7.85	0.10842
							7.858	7.23639		7.857	0		7.858	0		7.858	0		7.858	0.232779		7.858	0.0934018
							7.866	7.16708		7.866	0		7.866	0		7.866	0		7.866	0.233878		7.866	0.0957875
							7.875	7.09431		7.874	0		7.875	0		7.875	0		7.875	0.236567		7.875	0.0934217
							7.883	7.0221		7.882	0		7.883	3.5e-05		7.883	0		7.883	0.21887		7.883	0.0911258
							7.891	6.95316		7.89	0		7.891	0		7.891	0		7.891	0.19288		7.891	0.0967893
							7.9	6.87606		7.899	0		7.9	0		7.9	0		7.9	0.194713		7.9	0.120258
							7.908	6.79892		7.907	0		7.908	0		7.908	0		7.908	0.194023		7.908	0.121431
							7.916	6.72367		7.915	0		7.916	0		7.916	0		7.916	0.191378		7.916	0.122233
							7.925	6.64115		7.924	0		7.925	0		7.925	0		7.925	0.189931		7.925	0.120451
							7.933	6.56318		7.932	0		7.933	0		7.933	0		7.933	0.195895		7.933	0.112082
							7.941	6.47877		7.94	0		7.941	0		7.941	0		7.941	0.196438		7.941	0.0838518
							7.95	6.40481		7.949	0		7.95	0		7.95	0		7.95	0.19194		7.95	0.0444337
							7.958	6.32737		7.957	0		7.958	0		7.958	0		7.958	0.20174		7.958	0.0462037
							7.966	6.25451		7.965	0		7.966	0		7.966	0		7.966	0.199534		7.966	0.0578709
							7.975	6.178		7.974	0		7.975	0		7.975	0		7.975	0.195972		7.975	0.0755111
							7.983	6.11032		7.982	0		7.983	0		7.983	0		7.983	0.215144		7.983	0.0930082
							7.991	6.03244		7.99	0		7.991	0		7.991	0		7.991	0.21072		7.991	0.135666
							8	5.95387		7.999	0		8	0		8	0		8	0.190546		8	0.121684
							8.008	5.87668		8.007	0		8.008	0.003257		8.008	0		8.008	0.180411		8.008	0.107705
							8.016	5.80059		8.015	0		8.016	0.002552		8.016	0		8.016	0.164765		8.016	0.097829
							8.025	5.72544		8.024	0		8.025	0.01392		8.025	0		8.025	0.149032		8.025	0.100387
							8.033	5.65157		8.032	0		8.033	0.023741		8.033	0		8.033	0.153262		8.033	0.0975087
							8.041	5.57698		8.04	0		8.041	0.031486		8.041	0		8.041	0.16076		8.041	0.0875465
							8.05	5.49717		8.049	0		8.05	0.028796		8.05	0		8.05	0.16655		8.05	0.0628313
							8.058	5.41778		8.057	0		8.058	0.032501		8.058	0		8.058	0.17194		8.058	0.0526321
							8.066	5.34079		8.065	0		8.066	0.037178		8.066	0		8.066	0.15753		8.066	0.0349888
							8.075	5.26417		8.074	0		8.074	0.038612		8.074	0		8.075	0.15112		8.074	0.0193324
							8.083	5.18588		8.082	0		8.083	0.040891		8.083	0		8.083	0.146294		8.083	0.046352
							8.091	5.1108		8.09	0		8.091	0.046114		8.091	0		8.091	0.133923		8.091	0.0651853
							8.099	5.03734		8.099	0		8.099	0.050119		8.099	0		8.1	0.132171		8.099	0.0690767
							8.108	4.95688		8.107	0		8.108	0.053906		8.108	0		8.108	0.13815		8.108	0.0756494
							8.116	4.88401		8.115	0		8.116	0.060864		8.116	0		8.116	0.135325		8.116	0.0799235
							8.124	4.80543		8.124	0		8.124	0.075224		8.124	0		8.124	0.139486		8.124	0.0640971
							8.133	4.72706		8.132	0		8.133	0.086134		8.133	0		8.133	0.138643		8.133	0.0686826
							8.141	4.64996		8.14	0		8.141	0.097546		8.141	0		8.141	0.136644		8.141	0.0381412
							8.149	4.5814		8.149	0		8.149	0.109318		8.149	0		8.149	0.167243		8.149	0.0233473
							8.158	4.50573		8.157	0		8.158	0.126947		8.158	0		8.158	0.16577		8.158	0.0067175
							8.166	4.43765		8.165	0		8.166	0.143933		8.166	0		8.166	0.157432		8.166	0.0001769
							8.174	4.37323		8.174	0		8.174	0.157355		8.174	0		8.174	0.165484		8.174	0.008132
							8.183	4.29821		8.182	0		8.183	0.167434		8.183	0		8.183	0.171583		8.183	0.021189
							8.191	4.22701		8.19	0		8.191	0.179643		8.191	0		8.191	0.145568		8.191	0.0448639
							8.199	4.1578		8.199	0		8.199	0.187161		8.199	0		8.199	0.146708		8.199	0.0668542
							8.208	4.09261		8.207	0		8.208	0.195755		8.208	0		8.208	0.144761		8.208	0.0951503
							8.216	4.02784		8.215	0		8.216	0.209509		8.216	0		8.216	0.136761		8.216	0.0965691
							8.224	3.96732		8.224	0		8.224	0.229291		8.224	0		8.224	0.121947		8.224	0.117745
							8.233	3.90705		8.232	0		8.233	0.255904		8.233	0		8.233	0.107311		8.233	0.113856
							8.241	3.84749		8.24	0		8.241	0.261934		8.241	0		8.241	0.10162		8.241	0.122448
							8.249	3.78435		8.249	0		8.249	0.274536		8.249	0		8.249	0.103973		8.249	0.116588
							8.258	3.7246		8.257	0		8.258	0.303255		8.258	0		8.258	0.110321		8.258	0.113722
							8.266	3.66372		8.265	0		8.266	0.328763		8.266	0		8.266	0.12066		8.266	0.115095
							8.274	3.60347		8.274	0		8.274	0.352664		8.274	0		8.274	0.128289		8.274	0.121175
							8.283	3.54138		8.282	0		8.283	0.390585		8.283	0		8.283	0.13288		8.283	0.106886
							8.291	3.48079		8.29	0		8.291	0.419113		8.291	0		8.291	0.125338		8.291	0.101009
							8.299	3.4178		8.299	0.016014		8.299	0.438037		8.299	0		8.299	0.116439		8.299	0.101208
							8.308	3.3519		8.307	0.028212		8.308	0.46446		8.308	0		8.308	0.10594		8.308	0.100219
							8.316	3.29384		8.315	0.030738		8.316	0.485172		8.316	0		8.316	0.100568		8.316	0.0948918
							8.324	3.23692		8.323	0.04435		8.324	0.511942		8.324	0		8.324	0.090301		8.324	0.105584
							8.333	3.18208		8.332	0.054722		8.333	0.546164		8.333	0		8.333	0.085838		8.333	0.107199
							8.341	3.12385		8.34	0.061336		8.341	0.582332		8.341	0		8.341	0.075583		8.341	0.115611
							8.349	3.06964		8.348	0.070164		8.349	0.616934		8.349	0.015388		8.349	0.072548		8.349	0.117238
							8.358	3.01356		8.357	0.089818		8.358	0.653891		8.358	0.022076		8.358	0.057282		8.358	0.120706
							8.366	2.95556		8.365	0.11698		8.366	0.693625		8.366	0.025282		8.366	0.069259		8.366	0.118297
							8.374	2.89774		8.373	0.135197		8.374	0.730843		8.374	0.027828		8.374	0.097349		8.374	0.121834
							8.383	2.83987		8.382	0.16637		8.383	0.782064		8.383	0.020776		8.383	0.096079		8.383	0.110283
							8.391	2.78929		8.39	0.193667		8.391	0.840351		8.391	0.017097		8.391	0.093003		8.391	0.107889
							8.399	2.73916		8.398	0.216145		8.399	0.864673		8.399	0.017003		8.399	0.102125		8.399	0.0988227
							8.408	2.68895		8.407	0.223277		8.408	0.945975		8.408	0.024669		8.408	0.095405		8.408	0.0988535
							8.416	2.63653		8.415	0.232909		8.416	1.03732		8.416	0.032016		8.416	0.066703		8.416	0.0988449
							8.424	2.58172		8.423	0.247508		8.424	1.1319		8.424	0.031151		8.424	0.072568		8.424	0.0969068
							8.433	2.52488		8.432	0.26047		8.432	1.23977		8.432	0.036603		8.433	0.072022		8.432	0.092536
							8.441	2.46095		8.44	0.274518		8.441	1.39836		8.441	0.034178		8.441	0.065003		8.441	0.098123
							8.449	2.40267		8.448	0.289912		8.449	1.52028		8.449	0.024985		8.449	0.056207		8.449	0.093798
							8.457	2.34865		8.457	0.306567		8.457	1.63488		8.457	0.013934		8.458	0.048375		8.457	0.0827596
							8.466	2.2913		8.465	0.304022		8.466	1.7378		8.466	0		8.466	0.033167		8.466	0.0820959
							8.474	2.24168		8.473	0.299576		8.474	1.8669		8.474	0		8.474	0.024507		8.474	0.0793745
							8.482	2.19111		8.482	0.29704		8.482	1.99933		8.482	0		8.482	0.020212		8.482	0.0691237
							8.491	2.14674		8.49	0.30112		8.491	2.13704		8.491	0		8.491	0.014203		8.491	0.067005
							8.499	2.09765		8.498	0.306584		8.499	2.29029		8.499	0		8.499	0.017885		8.499	0.0670431
							8.507	2.04059		8.507	0.319154		8.507	2.45302		8.507	0		8.507	0.01912		8.507	0.0676692
							8.516	1.99472		8.515	0.342865		8.516	2.58151		8.516	0		8.516	0.027478		8.516	0.0751228
							8.524	1.94903		8.523	0.363649		8.524	2.70858		8.524	0		8.524	0.038001		8.524	0.084261
							8.532	1.89866		8.532	0.361062		8.532	2.81162		8.532	0		8.532	0.073872		8.532	0.0894165
							8.541	1.84911		8.54	0.35486		8.541	2.88036		8.541	0		8.541	0.079675		8.541	0.102616
							8.549	1.80631		8.548	0.346539		8.549	2.96838		8.549	0		8.549	0.086299		8.549	0.106507
							8.557	1.76144		8.557	0.328547		8.557	3.04805		8.557	0		8.557	0.100614		8.557	0.0942335
							8.566	1.72101		8.565	0.309777		8.566	3.10928		8.566	0		8.566	0.123173		8.566	0.0909328
							8.574	1.67236		8.573	0.303672		8.574	3.17654		8.574	0		8.574	0.113307		8.574	0.0909463
							8.582	1.63069		8.582	0.298838		8.582	3.2451		8.582	0		8.582	0.114307		8.582	0.0764954
							8.591	1.585		8.59	0.28975		8.591	3.27458		8.591	0		8.591	0.117397		8.591	0.0693088
							8.599	1.54125		8.598	0.285402		8.599	3.29057		8.599	0		8.599	0.099272		8.599	0.0815256
							8.607	1.4947		8.607	0.284475		8.607	3.30495		8.607	0		8.607	0.071178		8.607	0.0888128
							8.616	1.45678		8.615	0.280681		8.616	3.28651		8.616	0		8.616	0.043059		8.616	0.0821322
							8.624	1.42043		8.623	0.279005		8.624	3.26246		8.624	0		8.624	0.028169		8.624	0.0788509
							8.632	1.38268		8.632	0.270033		8.632	3.24948		8.632	0		8.632	0.018014		8.632	0.0738237
							8.641	1.34566		8.64	0.246693		8.641	3.2236		8.641	0		8.641	0.007997		8.641	0.0568799
							8.649	1.31427		8.648	0.237257		8.649	3.18542		8.649	0		8.649	0		8.649	0.0395736
							8.657	1.27777		8.657	0.229286		8.657	3.14876		8.657	0		8.657	0		8.657	0.0400933
							8.666	1.23706		8.665	0.2138		8.666	3.11628		8.666	0		8.666	0		8.666	0.0488231
							8.674	1.20524		8.673	0.204991		8.674	3.06997		8.674	0		8.674	0		8.674	0.0606774
							8.682	1.17334		8.681	0.206265		8.682	3.00525		8.682	0		8.682	0		8.682	0.0638395
							8.691	1.14092		8.69	0.207462		8.691	2.94755		8.691	0		8.691	0		8.691	0.0689883
							8.699	1.11515		8.698	0.193328		8.699	2.89465		8.699	0		8.699	0		8.699	0
							8.707	1.09444		8.706	0.178884		8.707	2.8234		8.707	0		8.707	0		8.707	0
							8.716	1.06804		8.715	0.166485		8.716	2.76562		8.716	0		8.716	0		8.716	0
							8.724	1.04675		8.723	0.170979		8.724	2.71395		8.724	0		8.724	0		8.724	0
							8.732	1.01911		8.731	0.148938		8.732	2.65654		8.732	0		8.732	0		8.732	0
							8.741	0.989876		8.74	0.13624		8.741	2.60223		8.741	0		8.741	0		8.741	0.0522667
							8.749	0.959181		8.748	0.155556		8.749	2.5508		8.749	0		8.749	0		8.749	0.0796255
							8.757	0.935085		8.756	0.155144		8.757	2.48434		8.757	0		8.757	0		8.757	0.078297
							8.766	0.910867		8.765	0.135361		8.766	2.43117		8.766	0		8.766	0		8.766	0.0808369
							8.774	0.886258		8.773	0.125025		8.774	2.3818		8.774	0		8.774	0		8.774	0.0774781
							8.782	0.863427		8.781	0.124086		8.782	2.3264		8.782	0		8.782	0		8.782	0.0669715
							8.791	0.839988		8.79	0.093843		8.79	2.28401		8.79	0		8.791	0		8.79	0.0788877
							8.799	0.810334		8.798	0.083846		8.799	2.19741		8.799	0		8.799	0		8.799	0.0760929
							8.807	0.784629		8.806	0.079483		8.807	2.14812		8.807	0		8.807	0		8.807	0.0637456
							8.815	0.765995		8.815	0.077901		8.815	2.09891		8.815	0		8.816	0		8.815	0.0610946
							8.824	0.751931		8.823	0.069402		8.824	2.05099		8.824	0		8.824	0		8.824	0.0622902
							8.832	0.734154		8.831	0.069384		8.832	1.99984		8.832	0		8.832	0		8.832	0.0543774
							8.84	0.719135		8.84	0.062962		8.84	1.98279		8.84	0		8.84	0		8.84	0.0569155
							8.849	0.707115		8.848	0.052715		8.849	1.92687		8.849	0		8.849	0		8.849	0.0546027
							8.857	0.691142		8.856	0.048635		8.857	1.87765		8.857	0		8.857	0		8.857	0.0570095
							8.865	0.67389		8.865	0.062651		8.865	1.83046		8.865	0		8.865	0		8.865	0.005127
							8.874	0.661186		8.873	0.047842		8.874	1.78089		8.874	0		8.874	0		8.874	0
							8.882	0.651786		8.881	0.042403		8.882	1.74272		8.882	0		8.882	0		8.882	0
							8.89	0.634263		8.89	0.033806		8.89	1.70755		8.89	0		8.89	0		8.89	0
							8.899	0.618353		8.898	0.050214		8.899	1.67627		8.899	0		8.899	0		8.899	0
							8.907	0.599199		8.906	0.027194		8.907	1.63783		8.907	0		8.907	0		8.907	0
							8.915	0.583133		8.915	0.024637		8.915	1.59895		8.915	0		8.915	0		8.915	0.0379997
							8.924	0.569548		8.923	0.021924		8.924	1.55702		8.924	0		8.924	0		8.924	0.0440187
							8.932	0.555316		8.931	0.016595		8.932	1.53171		8.932	0		8.932	0		8.932	0.0336084
							8.94	0.542084		8.94	0		8.94	1.49854		8.94	0		8.94	0		8.94	0.0190778
							8.949	0.532379		8.948	0		8.949	1.47219		8.949	0		8.949	0		8.949	0.0110211
							8.957	0.525765		8.956	0		8.957	1.45844		8.957	0		8.957	0		8.957	0.0082
							8.965	0.517121		8.965	0		8.965	1.44224		8.965	0		8.965	0		8.965	0
							8.974	0.508549		8.973	0.01442		8.974	1.41151		8.974	0		8.974	0		8.974	0.0008656
							8.982	0.499763		8.981	0.007632		8.982	1.38098		8.982	0		8.982	0		8.982	0.0073892
							8.99	0.491632		8.99	0		8.99	1.35381		8.99	0		8.99	0		8.99	0.0154257
							8.999	0.485374		8.998	0		8.999	1.31707		8.999	0		8.999	0		8.999	0.0108573
							9.007	0.478572		9.006	0		9.007	1.27892		9.007	0		9.007	0		9.007	0.028411
							9.015	0.477359		9.015	0		9.015	1.21916		9.015	0		9.015	0		9.015	0.0319849
							9.024	0.47587		9.023	0		9.024	1.18908		9.024	0		9.024	0		9.024	0.036227
							9.032	0.473434		9.031	0		9.032	1.16174		9.032	0		9.032	0		9.032	0.0364589
							9.04	0.470179		9.039	0		9.04	1.13755		9.04	0		9.04	0		9.04	0.0502108
							9.049	0.471389		9.048	0		9.049	1.11499		9.049	0		9.049	0		9.049	0.0479999
							9.057	0.467661		9.056	0		9.057	1.11534		9.057	0		9.057	0		9.057	0.0472074
							9.065	0.468479		9.064	0		9.065	1.06404		9.065	0		9.065	0		9.065	0.0464497
							9.074	0.462631		9.073	0		9.074	1.01478		9.074	0		9.074	0		9.074	0.0452973
							9.082	0.451573		9.081	0		9.082	0.968802		9.082	0		9.082	0		9.082	0.0467613
							9.09	0.447391		9.089	0		9.09	0.941682		9.09	0		9.09	0		9.09	0.0570562
							9.099	0.435985		9.098	0		9.099	0.919778		9.099	0		9.099	0		9.099	0.0643289
							9.107	0.42421		9.106	0		9.107	0.916449		9.107	0		9.107	0		9.107	0.0777238
							9.115	0.420329		9.114	0		9.115	0.910278		9.115	0		9.115	0		9.115	0.0858135
							9.124	0.414557		9.123	0		9.124	0.90462		9.124	0		9.124	0		9.124	0.098601
							9.132	0.404684		9.131	0		9.132	0.885668		9.132	0		9.132	0		9.132	0.100259
							9.14	0.407126		9.139	0		9.14	0.838362		9.14	0		9.14	0		9.14	0.104355
							9.149	0.403395		9.148	0		9.148	0.793037		9.148	0		9.149	0		9.148	0.100358
							9.157	0.398922		9.156	0		9.157	0.77612		9.157	0		9.157	0		9.157	0.104906
							9.165	0.40108		9.164	0		9.165	0.754516		9.165	0		9.165	0		9.165	0.0973645
							9.173	0.393554		9.173	0		9.173	0.736713		9.173	0		9.174	0		9.173	0.0883552
							9.182	0.389321		9.181	0		9.182	0.740728		9.182	0		9.182	0		9.182	0.0882594
							9.19	0.380619		9.189	0		9.19	0.742177		9.19	0		9.19	0		9.19	0.0851658
							9.198	0.370998		9.198	0		9.198	0.724558		9.198	0		9.198	0		9.198	0.087299
							9.207	0.356192		9.206	0		9.207	0.70862		9.207	0		9.207	0		9.207	0.0918118
							9.215	0.35014		9.214	0		9.215	0.691172		9.215	0		9.215	0		9.215	0.0904653
							9.223	0.338733		9.223	0		9.223	0.67379		9.223	0		9.223	0		9.223	0.0898443
							9.232	0.329151		9.231	0		9.232	0.662299		9.232	0		9.232	0		9.232	0.0946794
							9.24	0.320949		9.239	0		9.24	0.645484		9.24	0		9.24	0		9.24	0.092857
							9.248	0.317908		9.248	0		9.248	0.629865		9.248	0		9.248	0		9.248	0.098039
							9.257	0.313085		9.256	0		9.257	0.60816		9.257	0		9.257	0		9.257	0.104842
							9.265	0.310274		9.264	0		9.265	0.597607		9.265	0		9.265	0		9.265	0.102791
							9.273	0.307557		9.273	0		9.273	0.583284		9.273	0		9.273	0		9.273	0.0957881
							9.282	0.306286		9.281	0		9.282	0.568834		9.282	0		9.282	0		9.282	0.0949001
							9.29	0.305544		9.289	0		9.29	0.549431		9.29	0		9.29	0		9.29	0.0947307
							9.298	0.301705		9.298	0		9.298	0.532681		9.298	0		9.298	0		9.298	0.0970846
							9.307	0.298622		9.306	0		9.307	0.51491		9.307	0		9.307	0		9.307	0.103981
							9.315	0.290134		9.314	0		9.315	0.496154		9.315	0		9.315	0		9.315	0.10462
							9.323	0.289081		9.323	0		9.323	0.464072		9.323	0		9.323	0		9.323	0.104775
							9.332	0.281209		9.331	0		9.332	0.452183		9.332	0		9.332	0		9.332	0.101475
							9.34	0.277063		9.339	0		9.34	0.435123		9.34	0		9.34	0		9.34	0.10859
							9.348	0.270823		9.348	0		9.348	0.413412		9.348	0		9.348	0		9.348	0.0988661
							9.357	0.267656		9.356	0		9.357	0.395217		9.357	0		9.357	0		9.357	0.114041
							9.365	0.260378		9.364	0		9.365	0.392709		9.365	0		9.365	0		9.365	0.124694
							9.373	0.253027		9.373	0		9.373	0.375724		9.373	0		9.373	0		9.373	0.122374
							9.382	0.247858		9.381	0		9.382	0.357467		9.382	0		9.382	0		9.382	0.121207
							9.39	0.236558		9.389	0		9.39	0.341665		9.39	0		9.39	0		9.39	0.139091
							9.398	0.235924		9.397	0		9.398	0.327806		9.398	0		9.398	0		9.398	0.144338
							9.407	0.233342		9.406	0		9.407	0.311412		9.407	0		9.407	0		9.407	0.136004
							9.415	0.232858		9.414	0		9.415	0.290944		9.415	0		9.415	0		9.415	0.142436
							9.423	0.223801		9.422	0		9.423	0.283198		9.423	0		9.423	0.012871		9.423	0.135305
							9.432	0.212766		9.431	0		9.432	0.27455		9.432	0		9.432	0.064299		9.432	0.124557
							9.44	0.207275		9.439	0		9.44	0.265831		9.44	0		9.44	0.063702		9.44	0.119405
							9.448	0.196289		9.447	0		9.448	0.253319		9.448	0		9.448	0.072114		9.448	0.129803
							9.457	0.190879		9.456	0		9.457	0.247727		9.457	0		9.457	0.069947		9.457	0.133296
							9.465	0.185925		9.464	0		9.465	0.239155		9.465	0		9.465	0.045527		9.465	0.14104
							9.473	0.185216		9.472	0		9.473	0.227735		9.473	0		9.473	0		9.473	0.151443
							9.482	0.176142		9.481	0		9.482	0.223857		9.482	0		9.482	0.010588		9.482	0.153373
							9.49	0.17892		9.489	0		9.49	0.21373		9.49	0		9.49	0		9.49	0.150353
							9.498	0.172225		9.497	0		9.498	0.201875		9.498	0		9.498	0		9.498	0.134992
							9.507	0.175938		9.506	0		9.506	0.187852		9.506	0		9.507	0		9.506	0.12064
							9.515	0.171693		9.514	0		9.515	0.17893		9.515	0		9.515	0		9.515	0.0970692
							9.523	0.169839		9.522	0		9.523	0.163208		9.523	0		9.523	0		9.523	0.0868244
							9.531	0.163027		9.531	0		9.531	0.158267		9.531	0		9.532	0		9.531	0.0478956
							9.54	0.159965		9.539	0		9.54	0.14777		9.54	0		9.54	0		9.54	0.0595365
							9.548	0.154706		9.547	0		9.548	0.145931		9.548	0		9.548	0		9.548	0.0803153
							9.556	0.152842		9.556	0		9.556	0.138157		9.556	0		9.556	0		9.556	0.114902
							9.565	0.152949		9.564	0		9.565	0.125237		9.565	0		9.565	0		9.565	0.129969
							9.573	0.154223		9.572	0		9.573	0.111084		9.573	0		9.573	0		9.573	0.168081
							9.581	0.145138		9.581	0		9.581	0.106052		9.581	0		9.581	0		9.581	0.160421
							9.59	0.140599		9.589	0		9.59	0.065207		9.59	0		9.59	0		9.59	0.142548
							9.598	0.131422		9.597	0		9.598	0.054347		9.598	0		9.598	0		9.598	0.122551
							9.606	0.116587		9.606	0		9.606	0.035198		9.606	0		9.606	0		9.606	0.0953653
							9.615	0.106359		9.614	0		9.615	0.002218		9.615	0		9.615	0		9.615	0.106179
							9.623	0.106397		9.622	0		9.623	0		9.623	0		9.623	0		9.623	0.119358
							9.631	0.102147		9.631	0		9.631	0.0116		9.631	0		9.631	0		9.631	0.137462
							9.64	0.101503		9.639	0		9.64	0.010475		9.64	0		9.64	0		9.64	0.154077
							9.648	0.104558		9.647	0		9.648	0.020539		9.648	0		9.648	0		9.648	0.181781
							9.656	0.097573		9.656	0		9.656	0.042136		9.656	0		9.656	0		9.656	0.173342
							9.665	0.09122		9.664	0		9.665	0.036684		9.665	0		9.665	0		9.665	0.173041
							9.673	0.095354		9.672	0		9.673	0.029009		9.673	0		9.673	0		9.673	0.168005
							9.681	0.096563		9.681	0		9.681	0.025669		9.681	0		9.681	0		9.681	0.0695614
							9.69	0.092943		9.689	0		9.69	0.023734		9.69	0		9.69	0.033169		9.69	0.0688201
							9.698	0.094943		9.697	0		9.698	0.019357		9.698	0		9.698	0.037744		9.698	0.0717288
							9.706	0.095462		9.706	0		9.706	0.012071		9.706	0		9.706	0.023425		9.706	0.085636
							9.715	0.091249		9.714	0		9.715	0.005919		9.715	0		9.715	0.04295		9.715	0.102887
							9.723	0.091269		9.722	0		9.723	0		9.723	0		9.723	0.034634		9.723	0.215433
							9.731	0.088018		9.731	0		9.731	0		9.731	0		9.731	0		9.731	0.209692
							9.74	0.088081		9.739	0		9.74	0		9.74	0		9.74	0		9.74	0.209348
							9.748	0.085441		9.747	0		9.748	0		9.748	0		9.748	0		9.748	0.198208
							9.756	0.083709		9.755	0		9.756	0		9.756	0.005098		9.756	0		9.756	0.186667
							9.765	0.077605		9.764	0		9.765	0		9.765	0.058836		9.765	0		9.765	0.161893
							9.773	0.073249		9.772	0		9.773	0		9.773	0.064687		9.773	0		9.773	0.167928
							9.781	0.064051		9.78	0		9.781	0		9.781	0.057612		9.781	0		9.781	0.167885
							9.79	0.05605		9.789	0		9.79	0		9.79	0.065613		9.79	0		9.79	0.161465
							9.798	0.050577		9.797	0		9.798	0		9.798	0.057303		9.798	0		9.798	0.161338
							9.806	0.050429		9.805	0		9.806	0		9.806	0.017994		9.806	0		9.806	0.168944
							9.815	0.049383		9.814	0		9.815	0		9.815	0.019411		9.815	0		9.815	0.16203
							9.823	0.048687		9.822	0		9.823	0		9.823	0.021356		9.823	0		9.823	0.156766
							9.831	0.046077		9.83	0		9.831	0		9.831	0.017817		9.831	0		9.831	0.15133
							9.84	0.046063		9.839	0		9.84	0		9.84	0.028373		9.84	0.008491		9.84	0.151372
							9.848	0.040037		9.847	0		9.848	0		9.848	0.033323		9.848	0.012305		9.848	0.156712
							9.856	0.036204		9.855	0		9.856	0		9.856	0.033442		9.856	0.011679		9.856	0.165922
							9.865	0.03746		9.864	0		9.864	0		9.864	0.033342		9.865	0.039189		9.864	0.1785
							9.873	0.035525		9.872	0		9.873	0		9.873	0.029104		9.873	5.1e-05		9.873	0.19211
							9.881	0.035243		9.88	0		9.881	0		9.881	0.019447		9.881	0		9.881	0.192105
							9.889	0.028386		9.889	0		9.889	0		9.889	0.011401		9.89	0		9.889	0.194397
							9.898	0.028146		9.897	0		9.898	0		9.898	0.007306		9.898	0		9.898	0.19299
							9.906	0.020601		9.905	0		9.906	0		9.906	0		9.906	0		9.906	0.190124
							9.914	0.015706		9.914	0		9.914	0		9.914	0.008669		9.914	0		9.914	0.188104
							9.923	0.007562		9.922	0		9.923	0		9.923	0.003758		9.923	0		9.923	0.18677
							9.931	0.008064		9.93	0		9.931	0		9.931	0.005979		9.931	0		9.931	0.177799
							9.939	0.000786		9.939	0		9.939	0		9.939	0.005205		9.939	0		9.939	0.168178
							9.948	0		9.947	0		9.948	0		9.948	0.010982		9.948	0.000723		9.948	0.161575
							9.956	0		9.955	0		9.956	0		9.956	0.010581		9.956	0.001455		9.956	0.160655
							9.964	0		9.964	0		9.964	0		9.964	0.025827		9.964	0.010693		9.964	0.149858
							9.973	0		9.972	0		9.973	0		9.973	0.038467		9.973	0		9.973	0.142836
							9.981	0		9.98	0		9.981	0		9.981	0.057204		9.981	0		9.981	0.142733
							9.989	0		9.989	0		9.989	0		9.989	0.06894		9.989	0		9.989	0.152362
							9.998	0		9.997	0		9.998	0		9.998	0.063836		9.998	0		9.998	0.155148
							10.006	0		10.005	0		10.006	0		10.006	0.065107		10.006	0		10.006	0.155436
							10.014	0		10.014	0		10.014	0		10.014	0.067172		10.014	0		10.014	0.153194
							10.023	0		10.022	0		10.023	0		10.023	0.055246		10.023	0		10.023	0.153576
							10.031	0		10.03	0		10.031	0		10.031	0.040618		10.031	0		10.031	0.141035
							10.039	0		10.039	0		10.039	0		10.039	0.04833		10.039	0		10.039	0.129436
							10.048	0		10.047	0		10.048	0		10.048	0.064534		10.048	0		10.048	0.128223
							10.056	0		10.055	0		10.056	0		10.056	0.055993		10.056	0.015192		10.056	0.134214
							10.064	0		10.064	0		10.064	0		10.064	0.077665		10.064	0.026967		10.064	0.139277
							10.073	0		10.072	0		10.073	0		10.073	0.108229		10.073	0.02018		10.073	0.141225
							10.081	0		10.08	0		10.081	0		10.081	0.104887		10.081	0.023275		10.081	0.144596
							10.089	0		10.089	0		10.089	0		10.089	0.083545		10.089	0.021763		10.089	0.161054
							10.098	0		10.097	0		10.098	0		10.098	0.08509		10.098	0.019473		10.098	0.161043
							10.106	0		10.105	0		10.106	0		10.106	0.069951		10.106	0.019773		10.106	0.151673
							10.114	0		10.113	0		10.114	0		10.114	0.052782		10.114	0.039066		10.114	0.13348
							10.123	0		10.122	0		10.123	0		10.123	0.061841		10.123	0.04111		10.123	0.120302
							10.131	0		10.13	0		10.131	0		10.131	0.066506		10.131	0.038781		10.131	0.104932
							10.139	0		10.138	0		10.139	0		10.139	0.077326		10.139	0.024557		10.139	0.090736
							10.148	0		10.147	0		10.148	0		10.148	0.081849		10.148	0.024943		10.148	0.097664
							10.156	0		10.155	0		10.156	0		10.156	0.083724		10.156	0.010465		10.156	0.110713
							10.164	0		10.163	0		10.164	0		10.164	0.083809		10.164	0.001554		10.164	0.128986
							10.173	0		10.172	0		10.173	0		10.173	0.09738		10.173	0.00062		10.173	0.143746
							10.181	0		10.18	0		10.181	0		10.181	0.090994		10.181	0.011283		10.181	0.164418
							10.189	0		10.188	0		10.189	0		10.189	0.089101		10.189	0.00939		10.189	0.160294
							10.198	0		10.197	0		10.198	0		10.198	0.095183		10.198	0.005952		10.198	0.170693
							10.206	0		10.205	0		10.206	0		10.206	0.097258		10.206	0.017339		10.206	0.179618
							10.214	0		10.213	0		10.214	0		10.214	0.090973		10.214	0.042567		10.214	0.179059
							10.223	0		10.222	0		10.222	0		10.222	0.089732		10.223	0.067529		10.222	0.181321
							10.231	0		10.23	0		10.231	0		10.231	0.084888		10.231	0.104699		10.231	0.187296
							10.239	0		10.238	0		10.239	0		10.239	0.074667		10.239	0.115559		10.239	0.179901
							10.247	0		10.247	0		10.247	0		10.247	0.068874		10.248	0.125814		10.247	0.164943
							10.256	0		10.255	0		10.256	0		10.256	0.064787		10.256	0.15059		10.256	0.153072
							10.264	0		10.263	0		10.264	0		10.264	0.060935		10.264	0.172417		10.264	0.133944
							10.272	0		10.272	0		10.272	0		10.272	0.061346		10.272	0.161762		10.272	0.073103
							10.281	0		10.28	0		10.281	0		10.281	0.065254		10.281	0.194699		10.281	0.059966
							10.289	0		10.288	0.005349		10.289	0		10.289	0.071404		10.289	0.19551		10.289	0.050862
							10.297	0		10.297	0.015356		10.297	0		10.297	0.082351		10.297	0.162299		10.297	0.038128
							10.306	0		10.305	0.013318		10.306	0		10.306	0.094155		10.306	0.13203		10.306	0.029756
							10.314	0		10.313	0.018106		10.314	0		10.314	0.099962		10.314	0.111212		10.314	0.085734
							10.322	0		10.322	0.031659		10.322	0		10.322	0.102858		10.322	0.097295		10.322	0.099386
							10.331	0		10.33	0.043602		10.331	0		10.331	0.108362		10.331	0.101407		10.331	0.117032
							10.339	0		10.338	0.048626		10.339	0		10.339	0.105504		10.339	0.102305		10.339	0.142299
							10.347	0		10.347	0.056272		10.347	0		10.347	0.108255		10.347	0.109898		10.347	0.163077
							10.356	0		10.355	0.053641		10.356	0		10.356	0.107397		10.356	0.13083		10.356	0.147233
							10.364	0		10.363	0.042804		10.364	0		10.364	0.108066		10.364	0.130606		10.364	0.118107
							10.372	0		10.372	0.045587		10.372	0		10.372	0.112145		10.372	0.129404		10.372	0.110464
							10.381	0		10.38	0.048375		10.381	0		10.381	0.10947		10.381	0.124797		10.381	0.105301
							10.389	0		10.388	0.063213		10.389	0		10.389	0.109666		10.389	0.113937		10.389	0.103994
							10.397	0		10.397	0.079549		10.397	0		10.397	0.123832		10.397	0.12545		10.397	0.124849
							10.406	0		10.405	0.092111		10.406	0		10.406	0.127757		10.406	0.145511		10.406	0.152261
							10.414	0		10.413	0.0928		10.414	0		10.414	0.119133		10.414	0.139658		10.414	0.147661
							10.422	0		10.422	0.09871		10.422	0		10.422	0.179076		10.422	0.144593		10.422	0.153943
							10.431	0		10.43	0.094345		10.431	0		10.431	0.210231		10.431	0.152821		10.431	0.164199
							10.439	0		10.438	0.096096		10.439	0		10.439	0.192248		10.439	0.146649		10.439	0.169016
							10.447	0		10.447	0.09432		10.447	0		10.447	0.203097		10.447	0.124729		10.447	0.180296
							10.456	0		10.455	0.103137		10.456	0		10.456	0.214106		10.456	0.137671		10.456	0.187328
							10.464	0		10.463	0.103364		10.464	0		10.464	0.169008		10.464	0.149322		10.464	0.185184
							10.472	0		10.471	0.099422		10.472	0		10.472	0.144818		10.472	0.143239		10.472	0.180669
							10.481	0		10.48	0.092361		10.481	0		10.481	0.146724		10.481	0.136023		10.481	0.179026
							10.489	0		10.488	0.095875		10.489	0		10.489	0.139522		10.489	0.140431		10.489	0.178799
							10.497	0		10.496	0.093228		10.497	0		10.497	0.134668		10.497	0.14801		10.497	0.183092
							10.506	0		10.505	0.100977		10.506	0		10.506	0.123208		10.506	0.146678		10.506	0.175866
							10.514	0		10.513	0.109279		10.514	0		10.514	0.125739		10.514	0.151769		10.514	0.170983
							10.522	0		10.521	0.116472		10.522	0		10.522	0.132416		10.522	0.157706		10.522	0.176461
							10.531	0		10.53	0.131296		10.531	0		10.531	0.12374		10.531	0.151076		10.531	0.185387
							10.539	0		10.538	0.154164		10.539	0		10.539	0.118284		10.539	0.143465		10.539	0.194348
							10.547	0		10.546	0.154011		10.547	0		10.547	0.124475		10.547	0.15989		10.547	0.204848
							10.556	0		10.555	0.15806		10.556	0		10.556	0.118134		10.556	0.173127		10.556	0.214
							10.564	0		10.563	0.185632		10.564	0		10.564	0.120374		10.564	0.170143		10.564	0.210047
							10.572	0		10.571	0.183431		10.572	0		10.572	0.129855		10.572	0.171854		10.572	0.202712
							10.581	0		10.58	0.170405		10.58	0		10.58	0.136541		10.581	0.169223		10.58	0.197443
							10.589	0		10.588	0.17105		10.589	0		10.589	0.140527		10.589	0.156233		10.589	0.196796
							10.597	0		10.596	0.165247		10.597	0		10.597	0.14707		10.597	0.156751		10.597	0.193714
							10.605	0		10.605	0.136354		10.605	0		10.605	0.14218		10.606	0.162556		10.605	0.198221
							10.614	0		10.613	0.120952		10.614	0		10.614	0.141473		10.614	0.175401		10.614	0.200553
							10.622	0		10.621	0.111544		10.622	0		10.622	0.138945		10.622	0.187815		10.622	0.203409
							10.63	0		10.63	0.108398		10.63	0		10.63	0.130082		10.63	0.184246		10.63	0.204702
							10.639	0		10.638	0.107383		10.639	0		10.639	0.124441		10.639	0.17636		10.639	0.210407
							10.647	0		10.646	0.103571		10.647	0		10.647	0.119238		10.647	0.168494		10.647	0.215711
							10.655	0		10.655	0.1016		10.655	0		10.655	0.129579		10.655	0.163646		10.655	0.210994
							10.664	0		10.663	0.118054		10.664	0		10.664	0.143535		10.664	0.15538		10.664	0.209263
							10.672	0		10.671	0.152393		10.672	0		10.672	0.150816		10.672	0.162052		10.672	0.214108
							10.68	0		10.68	0.152838		10.68	0		10.68	0.153232		10.68	0.162519		10.68	0.208485
							10.689	0		10.688	0.148482		10.689	0		10.689	0.162168		10.689	0.162455		10.689	0.191714
							10.697	0		10.696	0.147243		10.697	0		10.697	0.161658		10.697	0.163077		10.697	0.197475
							10.705	0		10.705	0.133132		10.705	0		10.705	0.161605		10.705	0.168295		10.705	0.201485
							10.714	0		10.713	0.094228		10.714	0		10.714	0.165255		10.714	0.172415		10.714	0.193586
							10.722	0		10.721	0.08511		10.722	0		10.722	0.171103		10.722	0.172646		10.722	0.163238
							10.73	0		10.73	0.082325		10.73	0		10.73	0.165294		10.73	0.180832		10.73	0.159891
							10.739	0		10.738	0.073639		10.739	0		10.739	0.145703		10.739	0.183492		10.739	0.151334
							10.747	0		10.746	0.070088		10.747	0		10.747	0.127935		10.747	0.187019		10.747	0.10884
							10.755	0		10.755	0.080447		10.755	0		10.755	0.124151		10.755	0.18619		10.755	0.094386
							10.764	0		10.763	0.089075		10.764	0		10.764	0.11576		10.764	0.190102		10.764	0.09839
							10.772	0		10.771	0.088345		10.772	0		10.772	0.149889		10.772	0.185992		10.772	0.086298
							10.78	0		10.78	0.090024		10.78	0		10.78	0.157575		10.78	0.180573		10.78	0.033785
							10.789	0		10.788	0.081559		10.789	0		10.789	0.15617		10.789	0.180336		10.789	0.046244
							10.797	0		10.796	0.062596		10.797	0		10.797	0.152626		10.797	0.182044		10.797	0.067412
							10.805	0		10.805	0.059237		10.805	0		10.805	0.168784		10.805	0.183304		10.805	0.098326
							10.814	0		10.813	0.054566		10.814	0		10.814	0.146328		10.814	0.193389		10.814	0.129364
							10.822	0		10.821	0.060864		10.822	0		10.822	0.141558		10.822	0.195678		10.822	0.194652
							10.83	0		10.829	0.062665		10.83	0		10.83	0.137903		10.83	0.192704		10.83	0.220474
							10.839	0		10.838	0.06627		10.839	0		10.839	0.136928		10.839	0.191302		10.839	0.191771
							10.847	0		10.846	0.052031		10.847	0		10.847	0.136595		10.847	0.191845		10.847	0.135922
							10.855	0		10.854	0.050487		10.855	0		10.855	0.12367		10.855	0.18397		10.855	0.141915
							10.864	0		10.863	0.043869		10.864	0		10.864	0.119586		10.864	0.182837		10.864	0.128413
							10.872	0		10.871	0.059762		10.872	0		10.872	0.117302		10.872	0.178928		10.872	0.113766
							10.88	0		10.879	0.074767		10.88	0		10.88	0.116261		10.88	0.174075		10.88	0.129663
							10.889	0		10.888	0.100464		10.889	0		10.889	0.099177		10.889	0.169956		10.889	0.170106
							10.897	0		10.896	0.116224		10.897	0		10.897	0.09299		10.897	0.180677		10.897	0.142517
							10.905	0		10.904	0.130253		10.905	0		10.905	0.083268		10.905	0.20822		10.905	0.146502
							10.914	0		10.913	0.134811		10.914	0		10.914	0.086434		10.914	0.228814		10.913	0.159098
							10.922	0		10.921	0.139234		10.922	0		10.922	0.084441		10.922	0.255987		10.922	0.168184
							10.93	0		10.929	0.146381		10.93	0		10.93	0.087897		10.93	0.273519		10.93	0.191942
							10.939	0		10.938	0.162636		10.938	0		10.938	0.091825		10.939	0.272993		10.938	0.219575
							10.947	0		10.946	0.184126		10.947	0		10.947	0.088822		10.947	0.256107		10.947	0.217632
							10.955	0		10.954	0.207159		10.955	0		10.955	0.098914		10.955	0.240747		10.955	0.219707
							10.963	0		10.963	0.230433		10.963	0		10.963	0.108141		10.964	0.230879		10.963	0.221325
							10.972	0		10.971	0.253347		10.972	0		10.972	0.102507		10.972	0.226571		10.972	0.223093
							10.98	0		10.979	0.278594		10.98	0		10.98	0.093784		10.98	0.222036		10.98	0.208792
							10.988	0		10.988	0.31299		10.988	0		10.988	0.102604		10.988	0.224252		10.988	0.210708
							10.997	0		10.996	0.349348		10.997	0		10.997	0.092036		10.997	0.227769		10.997	0.212681
							11.005	0		11.004	0.389373		11.005	0		11.005	0.085773		11.005	0.228556		11.005	0.210759
							11.013	0		11.013	0.427885		11.013	0		11.013	0.079119		11.013	0.232945		11.013	0.198218
							11.022	0		11.021	0.467888		11.022	0		11.022	0.081257		11.022	0.242424		11.022	0.196572
							11.03	0		11.029	0.525263		11.03	0		11.03	0.079393		11.03	0.237151		11.03	0.201239
							11.038	0		11.038	0.575318		11.038	0		11.038	0.068494		11.038	0.246542		11.038	0.208379
							11.047	0		11.046	0.620276		11.047	0		11.047	0.058915		11.047	0.238873		11.047	0.204815
							11.055	0		11.054	0.665		11.055	0		11.055	0.053221		11.055	0.245576		11.055	0.204762
							11.063	0		11.063	0.717967		11.063	0		11.063	0.04614		11.063	0.245684		11.063	0.211897
							11.072	0		11.071	0.769815		11.072	0		11.072	0.038067		11.072	0.256627		11.072	0.213403
							11.08	0		11.079	0.824201		11.08	0		11.08	0.039223		11.08	0.247759		11.08	0.18578
							11.088	0		11.088	0.885477		11.088	0		11.088	0.036381		11.088	0.241337		11.088	0.166484
							11.097	0		11.096	0.95175		11.097	0		11.097	0.040571		11.097	0.228306		11.097	0.126997
							11.105	0		11.104	1.02217		11.105	0		11.105	0.037218		11.105	0.215015		11.105	0.113909
							11.113	0		11.113	1.10201		11.113	0		11.113	0.033562		11.113	0.200368		11.113	0.087146
							11.122	0		11.121	1.18691		11.122	0		11.122	0.03439		11.122	0.201258		11.122	0.090801
							11.13	0		11.129	1.26935		11.13	0		11.13	0.037009		11.13	0.210598		11.13	0.103058
							11.138	0		11.138	1.35256		11.138	0		11.138	0.040826		11.138	0.213599		11.138	0.10529
							11.147	0		11.146	1.44882		11.147	0		11.147	0.040527		11.147	0.228684		11.147	0.087738
							11.155	0		11.154	1.53387		11.155	0		11.155	0.037196		11.155	0.234702		11.155	0.098874
							11.163	0		11.163	1.64521		11.163	0		11.163	0.035987		11.163	0.237581		11.163	0.105431
							11.172	0.000879		11.171	1.72847		11.172	0		11.172	0.028604		11.172	0.226787		11.172	0.108421
							11.18	0.021755		11.179	1.81315		11.18	0		11.18	0.023021		11.18	0.206229		11.18	0.147539
							11.188	0.040347		11.187	1.89685		11.188	0		11.188	0.021828		11.188	0.188266		11.188	0.173871
							11.197	0.062548		11.196	1.9848		11.197	0		11.197	0.02291		11.197	0.18522		11.197	0.177024
							11.205	0.08555		11.204	2.05631		11.205	0		11.205	0.025045		11.205	0.17219		11.205	0.184971
							11.213	0.105981		11.212	2.16419		11.213	0		11.213	0.04527		11.213	0.179239		11.213	0.173751
							11.222	0.129358		11.221	2.26536		11.222	0		11.222	0.052437		11.222	0.188535		11.222	0.166336
							11.23	0.154976		11.229	2.35593		11.23	0		11.23	0.060716		11.23	0.18585		11.23	0.161445
							11.238	0.182084		11.237	2.45134		11.238	0		11.238	0.064648		11.238	0.179303		11.238	0.159285
							11.247	0.204707		11.246	2.54547		11.247	0		11.247	0.056253		11.247	0.178017		11.247	0.116347
							11.255	0.233337		11.254	2.63306		11.255	0		11.255	0.030542		11.255	0.162943		11.255	0.121893
							11.263	0.256802		11.262	2.73576		11.263	0		11.263	0.025382		11.263	0.169787		11.263	0.116826
							11.272	0.27927		11.271	2.85864		11.272	0		11.272	0.019183		11.272	0.174031		11.271	0.101989
							11.28	0.304747		11.279	2.9513		11.28	0		11.28	0.021621		11.28	0.20514		11.28	0.086274
							11.288	0.330108		11.287	3.04736		11.288	0		11.288	0.014693		11.288	0.205519		11.288	0.087196
							11.297	0.351501		11.296	3.14909		11.296	0		11.296	0.018098		11.297	0.20678		11.296	0.067171
							11.305	0.374538		11.304	3.22561		11.305	0		11.305	0.012882		11.305	0.200917		11.305	0.066526
							11.313	0.405015		11.312	3.29361		11.313	0		11.313	0.010733		11.313	0.197253		11.313	0.076874
							11.321	0.431459		11.321	3.38652		11.321	0		11.321	0.014513		11.322	0.172142		11.321	0.093443
							11.33	0.458438		11.329	3.45045		11.33	0		11.33	0.012852		11.33	0.174906		11.33	0.129573
							11.338	0.485124		11.337	3.50997		11.338	0		11.338	0.0066		11.338	0.178778		11.338	0.145774
							11.346	0.514603		11.346	3.57059		11.346	0		11.346	0		11.346	0.178441		11.346	0.151494
							11.355	0.537546		11.354	3.61234		11.355	0		11.355	0		11.355	0.184587		11.355	0.146261
							11.363	0.55987		11.362	3.64632		11.363	0		11.363	0		11.363	0.182918		11.363	0.136522
							11.371	0.583427		11.371	3.69521		11.371	0		11.371	0		11.371	0.182928		11.371	0.132095
							11.38	0.609759		11.379	3.7398		11.38	0		11.38	0		11.38	0.182584		11.38	0.136713
							11.388	0.62935		11.387	3.77996		11.388	0		11.388	0		11.388	0.177373		11.388	0.133504
							11.396	0.651734		11.396	3.82294		11.396	0		11.396	0		11.396	0.16894		11.396	0.135079
							11.405	0.671085		11.404	3.8554		11.405	0		11.405	0		11.405	0.154373		11.405	0.133478
							11.413	0.692961		11.412	3.88777		11.413	0		11.413	0		11.413	0.149376		11.413	0.127203
							11.421	0.71124		11.421	3.91291		11.421	0		11.421	0		11.421	0.144104		11.421	0.12892
							11.43	0.730663		11.429	3.93301		11.43	0		11.43	0		11.43	0.149259		11.43	0.129057
							11.438	0.750496		11.437	3.94241		11.438	0		11.438	0		11.438	0.150933		11.438	0.134456
							11.446	0.76784		11.446	3.95451		11.446	0		11.446	0		11.446	0.157323		11.446	0.117229
							11.455	0.780557		11.454	3.95698		11.455	0		11.455	0		11.455	0.155261		11.455	0.125406
							11.463	0.803708		11.462	3.95727		11.463	0		11.463	0		11.463	0.162243		11.463	0.122628
							11.471	0.826431		11.471	3.95734		11.471	0		11.471	0		11.471	0.157979		11.471	0.116237
							11.48	0.841326		11.479	3.94953		11.48	0		11.48	0		11.48	0.153938		11.48	0.04314
							11.488	0.857036		11.487	3.93077		11.488	0		11.488	0		11.488	0.148983		11.488	0.037439
							11.496	0.875315		11.496	3.91398		11.496	0		11.496	0.001518		11.496	0.148967		11.496	0.046186
							11.505	0.88638		11.504	3.88605		11.505	0		11.505	0.020287		11.505	0.1369		11.505	0.052023
							11.513	0.889172		11.512	3.85833		11.513	0		11.513	0.025871		11.513	0.133609		11.513	0.064026
							11.521	0.895747		11.521	3.82698		11.521	0		11.521	0.032173		11.521	0.129713		11.521	0.142559
							11.53	0.902587		11.529	3.79743		11.53	0		11.53	0.036959		11.53	0.128799		11.53	0.173233
							11.538	0.906065		11.537	3.76022		11.538	0.015599		11.538	0.04586		11.538	0.133823		11.538	0.162104
							11.546	0.908713		11.545	3.71754		11.546	0.039562		11.546	0.045419		11.546	0.132085		11.546	0.158246
							11.555	0.913579		11.554	3.67303		11.555	0.035182		11.555	0.046862		11.555	0.125625		11.555	0.15298
							11.563	0.920656		11.562	3.62456		11.563	0.070608		11.563	0.051948		11.563	0.123284		11.563	0.139828
							11.571	0.925085		11.57	3.57989		11.571	0.111325		11.571	0.064697		11.571	0.119474		11.571	0.138227
							11.58	0.927666		11.579	3.551		11.58	0.160493		11.58	0.071282		11.58	0.115		11.58	0.128985
							11.588	0.921608		11.587	3.50198		11.588	0.207346		11.588	0.081497		11.588	0.111806		11.588	0.122918
							11.596	0.921019		11.595	3.44908		11.596	0.28368		11.596	0.091401		11.596	0.108914		11.596	0.12236
							11.605	0.923569		11.604	3.41832		11.605	0.325188		11.605	0.113204		11.605	0.109975		11.605	0.130073
							11.613	0.913865		11.612	3.35842		11.613	0.365939		11.613	0.119257		11.613	0.11126		11.613	0.128221
							11.621	0.906426		11.62	3.28663		11.621	0.415188		11.621	0.136714		11.621	0.110046		11.621	0.132467
							11.63	0.902587		11.629	3.23572		11.63	0.471899		11.63	0.152926		11.63	0.115114		11.629	0.144693
							11.638	0.897343		11.637	3.1855		11.638	0.528107		11.638	0.172659		11.638	0.1256		11.638	0.134155
							11.646	0.890848		11.645	3.11803		11.646	0.583174		11.646	0.18253		11.646	0.137171		11.646	0.125797
							11.655	0.89487		11.654	3.06535		11.654	0.635839		11.654	0.197583		11.655	0.136258		11.654	0.133629
							11.663	0.884691		11.662	3.00305		11.663	0.689068		11.663	0.21129		11.663	0.129915		11.663	0.147318
							11.671	0.875648		11.67	2.9416		11.671	0.728721		11.671	0.229935		11.671	0.130482		11.671	0.14558
							11.679	0.867275		11.679	2.88511		11.679	0.79213		11.679	0.236876		11.68	0.124575		11.679	0.153588
							11.688	0.857399		11.687	2.81943		11.688	0.81558		11.688	0.253775		11.688	0.107644		11.688	0.168855
							11.696	0.843655		11.695	2.75981		11.696	0.871267		11.696	0.276883		11.696	0.109236		11.696	0.180065
							11.704	0.832153		11.704	2.69931		11.704	0.92604		11.704	0.2895		11.704	0.101215		11.704	0.183629
							11.713	0.824779		11.712	2.64037		11.713	1.00483		11.713	0.317933		11.713	0.094535		11.713	0.194145
							11.721	0.817411		11.72	2.58382		11.721	1.06152		11.721	0.337094		11.721	0.090154		11.721	0.216577
							11.729	0.804422		11.729	2.53334		11.729	1.16282		11.729	0.341942		11.729	0.0972		11.729	0.217402
							11.738	0.791384		11.737	2.49929		11.738	1.23683		11.738	0.348142		11.738	0.094898		11.738	0.211908
							11.746	0.779823		11.745	2.46692		11.746	1.30749		11.746	0.347523		11.746	0.093743		11.746	0.226212
							11.754	0.765437		11.754	2.43793		11.754	1.37226		11.754	0.341214		11.754	0.082798		11.754	0.22395
							11.763	0.756815		11.762	2.42199		11.763	1.44777		11.763	0.353794		11.763	0.07099		11.763	0.224985
							11.771	0.748771		11.77	2.38654		11.771	1.5242		11.771	0.369096		11.771	0.054602		11.771	0.22934
							11.779	0.736455		11.779	2.33731		11.779	1.60016		11.779	0.395894		11.779	0.042528		11.779	0.235344
							11.788	0.726503		11.787	2.29701		11.788	1.67006		11.788	0.413394		11.788	0.045087		11.788	0.226298
							11.796	0.709826		11.795	2.26689		11.796	1.731		11.796	0.416466		11.796	0.04392		11.796	0.224122
							11.804	0.694255		11.804	2.21781		11.804	1.78648		11.804	0.412644		11.804	0.04578		11.804	0.160174
							11.813	0.692696		11.812	2.18191		11.813	1.83121		11.813	0.423666		11.813	0.044246		11.813	0.126907
							11.821	0.674299		11.82	2.15026		11.821	1.87934		11.821	0.415606		11.821	0.027905		11.821	0.095724
							11.829	0.661387		11.829	2.13015		11.829	1.93186		11.829	0.420777		11.829	0.011757		11.829	0.092062
							11.838	0.650672		11.837	2.09409		11.838	1.9924		11.838	0.424022		11.838	0.017569		11.838	0.09408
							11.846	0.646236		11.845	2.06136		11.846	2.05002		11.846	0.438938		11.846	0.00848		11.846	0.149202
							11.854	0.633014		11.854	2.04363		11.854	2.11705		11.854	0.445987		11.854	0.003111		11.854	0.166802
							11.863	0.624068		11.862	2.0187		11.863	2.17393		11.863	0.464814		11.863	0.019726		11.863	0.191998
							11.871	0.618977		11.87	1.99308		11.871	2.22969		11.871	0.48823		11.871	0.017465		11.871	0.177665
							11.879	0.607341		11.879	1.97953		11.879	2.27187		11.879	0.50654		11.879	0.011668		11.879	0.166373
							11.888	0.591359		11.887	1.97217		11.888	2.31589		11.888	0.5128		11.888	0.023208		11.888	0.160155
							11.896	0.578728		11.895	1.96223		11.896	2.28711		11.896	0.528067		11.896	0.038834		11.896	0.178013
							11.904	0.572847		11.903	1.9561		11.904	2.28974		11.904	0.539109		11.904	0.066917		11.904	0.187739
							11.913	0.563881		11.912	1.94797		11.913	2.33042		11.913	0.517798		11.913	0.075723		11.913	0.196424
							11.921	0.553883		11.92	1.94589		11.921	2.37036		11.921	0.496465		11.921	0.067523		11.921	0.19514
							11.929	0.54973		11.928	1.93936		11.929	2.40283		11.929	0.502793		11.929	0.053544		11.929	0.195984
							11.938	0.536977		11.937	1.92675		11.938	2.49326		11.938	0.494053		11.938	0.03754		11.938	0.190782
							11.946	0.524419		11.945	1.92989		11.946	2.54289		11.946	0.477527		11.946	0		11.946	0.169839
							11.954	0.513601		11.953	1.92549		11.954	2.55416		11.954	0.494634		11.954	0		11.954	0.156514
							11.963	0.509059		11.962	1.91201		11.963	2.57122		11.963	0.507121		11.963	0		11.963	0.160016
							11.971	0.508562		11.97	1.90352		11.971	2.58692		11.971	0.507871		11.971	0		11.971	0.152286
							11.979	0.508761		11.978	1.89842		11.979	2.5899		11.979	0.499365		11.979	0		11.979	0.139159
							11.988	0.506207		11.987	1.88659		11.988	2.59255		11.988	0.510376		11.988	0		11.987	0.139152
							11.996	0.507439		11.995	1.88075		11.996	2.58854		11.996	0.498472		11.996	0		11.996	0.134911
							12.004	0.510377		12.003	1.88564		12.004	2.59136		12.004	0.496074		12.004	0		12.004	0.134148
							12.013	0.50495		12.012	1.88767		12.012	2.58642		12.012	0.49946		12.013	0		12.012	0.142314
							12.021	0.502839		12.02	1.88261		12.021	2.58933		12.021	0.513729		12.021	0		12.021	0.146184
							12.029	0.496183		12.028	1.87618		12.029	2.54549		12.029	0.49167		12.029	0		12.029	0.137814
							12.037	0.492912		12.037	1.86369		12.037	2.54886		12.037	0.478974		12.038	0		12.037	0.155696
							12.046	0.486324		12.045	1.86		12.046	2.53063		12.046	0.463355		12.046	0		12.046	0.125915
							12.054	0.481218		12.053	1.85076		12.054	2.51701		12.054	0.440483		12.054	0		12.054	0.082095
							12.062	0.475142		12.062	1.84596		12.062	2.4983		12.062	0.409951		12.062	0		12.062	0.056567
							12.071	0.477697		12.07	1.84775		12.071	2.52299		12.071	0.389021		12.071	0		12.071	0.025592
							12.079	0.47192		12.078	1.83994		12.079	2.49984		12.079	0.385571		12.079	0		12.079	0
							12.087	0.470593		12.087	1.82709		12.087	2.47964		12.087	0.382684		12.087	0		12.087	0
							12.096	0.470164		12.095	1.82428		12.096	2.45456		12.096	0.365988		12.096	0		12.096	0
							12.104	0.471231		12.103	1.81897		12.104	2.41476		12.104	0.339155		12.104	0		12.104	0
							12.112	0.471376		12.112	1.81266		12.112	2.3785		12.112	0.326781		12.112	0		12.112	0.015371
							12.121	0.477292		12.12	1.80998		12.121	2.34699		12.121	0.308338		12.121	0		12.121	0.064754
							12.129	0.486985		12.128	1.80312		12.129	2.29943		12.129	0.295194		12.129	0		12.129	0.071289
							12.137	0.485882		12.137	1.7871		12.137	2.25305		12.137	0.298835		12.137	0		12.137	0.07305
							12.146	0.491064		12.145	1.77228		12.146	2.20294		12.146	0.297228		12.146	0		12.146	0.108991
							12.154	0.493433		12.153	1.74628		12.154	2.16263		12.154	0.28464		12.154	0		12.154	0.107198
							12.162	0.495302		12.162	1.72509		12.162	2.11424		12.162	0.265123		12.162	0		12.162	0.088379
							12.171	0.495445		12.17	1.71516		12.171	2.07072		12.171	0.245565		12.171	0		12.171	0.109239
							12.179	0.502259		12.178	1.70246		12.179	2.02934		12.179	0.231603		12.179	0		12.179	0.056897
							12.187	0.502947		12.187	1.6769		12.187	1.99003		12.187	0.218494		12.187	0		12.187	0.033146
							12.196	0.50609		12.195	1.65819		12.196	1.94169		12.196	0.2135		12.196	0		12.196	0.017148
							12.204	0.509255		12.203	1.63131		12.204	1.89571		12.204	0.200381		12.204	0		12.204	0
							12.212	0.512511		12.212	1.60566		12.212	1.8484		12.212	0.192303		12.212	0		12.212	0
							12.221	0.513736		12.22	1.57596		12.221	1.79648		12.221	0.173037		12.221	0		12.221	0.006752
							12.229	0.517931		12.228	1.54596		12.229	1.74223		12.229	0.167591		12.229	0		12.229	0.035989
							12.237	0.516441		12.237	1.51854		12.237	1.6899		12.237	0.163358		12.237	0		12.237	0.052583
							12.246	0.517139		12.245	1.48435		12.246	1.64289		12.246	0.161827		12.246	0		12.246	0.131034
							12.254	0.51735		12.253	1.44572		12.254	1.58676		12.254	0.153758		12.254	0		12.254	0.134467
							12.262	0.51747		12.261	1.41169		12.262	1.53653		12.262	0.147598		12.262	0		12.262	0.120437
							12.271	0.515394		12.27	1.38241		12.271	1.49271		12.271	0.141422		12.271	0		12.271	0.107152
							12.279	0.519623		12.278	1.35417		12.279	1.42963		12.279	0.130034		12.279	0		12.279	0.103977
							12.287	0.516892		12.286	1.32873		12.287	1.37258		12.287	0.120509		12.287	0		12.287	0.106937
							12.296	0.515179		12.295	1.29793		12.296	1.32021		12.296	0.11201		12.296	0		12.296	0.104422
							12.304	0.514387		12.303	1.26964		12.304	1.26289		12.304	0.103673		12.304	0		12.304	0.101215
							12.312	0.513342		12.311	1.24072		12.312	1.21542		12.312	0.09406		12.312	0		12.312	0.090288
							12.321	0.508177		12.32	1.20369		12.321	1.17778		12.321	0.081491		12.321	0		12.321	0.074092
							12.329	0.504449		12.328	1.16804		12.329	1.12078		12.329	0.076684		12.329	0		12.329	0
							12.337	0.504242		12.336	1.13506		12.337	1.06932		12.337	0.063411		12.337	0		12.337	0
							12.346	0.5048		12.345	1.10281		12.346	0.994508		12.346	0.058263		12.346	0		12.345	0
							12.354	0.502462		12.353	1.06989		12.354	0.931508		12.354	0.052798		12.354	0		12.354	0
							12.362	0.495557		12.361	1.03482		12.362	0.875105		12.362	0.07425		12.362	0		12.362	0
							12.371	0.496412		12.37	1.00363		12.37	0.825468		12.37	0.068828		12.371	0		12.37	0.088219
							12.379	0.488569		12.378	0.969357		12.379	0.772634		12.379	0.06738		12.379	0		12.379	0.076425
							12.387	0.484692		12.386	0.929227		12.387	0.738154		12.387	0.065925		12.387	0		12.387	0.083952
							12.395	0.474899		12.395	0.904505		12.395	0.702939		12.395	0.05889		12.396	0		12.395	0.084683
							12.404	0.469348		12.403	0.868672		12.404	0.661671		12.404	0.029423		12.404	0		12.404	0.085105
							12.412	0.46533		12.411	0.820273		12.412	0.619684		12.412	0.029086		12.412	0		12.412	0.088566
							12.42	0.462169		12.42	0.7987		12.42	0.569872		12.42	0.032433		12.42	0		12.42	0.0875
							12.429	0.454859		12.428	0.767008		12.429	0.53482		12.429	0.022253		12.429	0		12.429	0.068006
							12.437	0.459518		12.436	0.720907		12.437	0.49856		12.437	0.018656		12.437	0		12.437	0.082362
							12.445	0.452795		12.445	0.683373		12.445	0.461011		12.445	0.020858		12.445	0		12.445	0.081413
							12.454	0.444728		12.453	0.656519		12.454	0.428205		12.454	0.023345		12.454	0		12.454	0.078431
							12.462	0.434669		12.461	0.609343		12.462	0.404157		12.462	0.032616		12.462	0		12.462	0.07961
							12.47	0.426694		12.47	0.572441		12.47	0.376451		12.47	0.033447		12.47	0		12.47	0.079043
							12.479	0.417362		12.478	0.540228		12.479	0.321104		12.479	0.039973		12.479	0		12.479	0.046302
							12.487	0.405477		12.486	0.513174		12.487	0.280672		12.487	0.038513		12.487	0		12.487	0.04995
							12.495	0.397762		12.495	0.491771		12.495	0.244524		12.495	0.031088		12.495	0		12.495	0
							12.504	0.389117		12.503	0.465883		12.504	0.199816		12.504	0.024206		12.504	0		12.504	0
							12.512	0.377836		12.511	0.438048		12.512	0.16192		12.512	0.044677		12.512	0		12.512	0
							12.52	0.371376		12.52	0.410359		12.52	0.147232		12.52	0.056722		12.52	0		12.52	0
							12.529	0.368028		12.528	0.387312		12.529	0.111472		12.529	0.082757		12.529	0		12.529	0
							12.537	0.3684		12.536	0.360959		12.537	0.08095		12.537	0.088661		12.537	0		12.537	0.04982
							12.545	0.371228		12.545	0.35113		12.545	0.007998		12.545	0.08806		12.545	0		12.545	0.068639
							12.554	0.374272		12.553	0.354492		12.554	0		12.554	0.078634		12.554	0		12.554	0.086807
							12.562	0.374782		12.561	0.345229		12.562	0		12.562	0.070669		12.562	0		12.562	0.093599
							12.57	0.38157		12.57	0.337549		12.57	0		12.57	0.047205		12.57	0		12.57	0.113672
							12.579	0.393702		12.578	0.34087		12.579	0		12.579	0.048164		12.579	0		12.579	0.131822
							12.587	0.404998		12.586	0.356609		12.587	0		12.587	0.057456		12.587	0		12.587	0.121424
							12.595	0.417791		12.595	0.363281		12.595	0		12.595	0.065957		12.595	0		12.595	0.091303
							12.604	0.437687		12.603	0.397466		12.604	0		12.604	0.077405		12.604	0		12.604	0.07255
							12.612	0.452234		12.611	0.470646		12.612	0		12.612	0.079967		12.612	0		12.612	0.073071
							12.62	0.474772		12.619	0.534015		12.62	0		12.62	0.085644		12.62	0		12.62	0.06862
							12.629	0.507763		12.628	0.606635		12.629	0		12.629	0.083615		12.629	0		12.629	0.082406
							12.637	0.549771		12.636	0.677764		12.637	0		12.637	0.084085		12.637	0		12.637	0.114495
							12.645	0.587862		12.644	0.767601		12.645	0		12.645	0.089095		12.645	0		12.645	0.130471
							12.654	0.638205		12.653	0.838726		12.654	0		12.654	0.103441		12.654	0		12.654	0.113245
							12.662	0.700571		12.661	0.937991		12.662	0		12.662	0.109778		12.662	0		12.662	0.117625
							12.67	0.763268		12.669	1.04822		12.67	0		12.67	0.114313		12.67	0		12.67	0.110621
							12.679	0.842655		12.678	1.20224		12.679	0		12.679	0.115006		12.679	0		12.679	0.087801
							12.687	0.930409		12.686	1.37857		12.687	0		12.687	0.112824		12.687	0		12.687	0.065324
							12.695	1.02257		12.694	1.58555		12.695	0		12.695	0.102406		12.695	0		12.695	0.08023
							12.704	1.13565		12.703	1.8263		12.704	0		12.704	0.103049		12.704	0		12.703	0.094321
							12.712	1.26072		12.711	2.10558		12.712	0		12.712	0.111651		12.712	0		12.712	0.102859
							12.72	1.39669		12.719	2.41525		12.72	0		12.72	0.119589		12.72	0		12.72	0.080437
							12.729	1.56188		12.728	2.75606		12.728	0		12.728	0.119914		12.729	0		12.728	0.112582
							12.737	1.74736		12.736	3.13951		12.737	0		12.737	0.124506		12.737	0		12.737	0.113314
							12.745	1.94125		12.744	3.56468		12.745	0		12.745	0.135772		12.745	0		12.745	0.07291
							12.753	2.16917		12.753	4.03144		12.753	0		12.753	0.137068		12.754	0		12.753	0.036337
							12.762	2.42005		12.761	4.5473		12.762	0		12.762	0.141052		12.762	0		12.762	0.077464
							12.77	2.68948		12.769	5.14658		12.77	0		12.77	0.153432		12.77	0		12.77	0.003389
							12.778	2.99759		12.778	5.77085		12.778	0		12.778	0.164444		12.778	0		12.778	0.000501
							12.787	3.33599		12.786	6.47412		12.787	0		12.787	0.165402		12.787	0		12.787	0.024307
							12.795	3.72216		12.794	7.23535		12.795	0		12.795	0.168814		12.795	0		12.795	0.070364
							12.803	4.14163		12.803	8.06112		12.803	0		12.803	0.174532		12.803	0		12.803	0.07381
							12.812	4.61304		12.811	8.92621		12.812	0		12.812	0.177365		12.812	0		12.812	0.147291
							12.82	5.11442		12.819	9.89612		12.82	0		12.82	0.177884		12.82	0		12.82	0.160501
							12.828	5.66228		12.828	10.9201		12.828	0		12.828	0.179697		12.828	0		12.828	0.182966
							12.837	6.26657		12.836	12.0537		12.837	0		12.837	0.203985		12.837	0		12.837	0.190432
							12.845	6.92706		12.844	13.2398		12.845	0		12.845	0.213552		12.845	0		12.845	0.174335
							12.853	7.64027		12.853	14.5169		12.853	0		12.853	0.218048		12.853	0		12.853	0.058598
							12.862	8.41862		12.861	15.8422		12.862	0		12.862	0.228231		12.862	0		12.862	0.024202
							12.87	9.26423		12.869	17.2612		12.87	0		12.87	0.227869		12.87	0		12.87	0
							12.878	10.1624		12.878	18.7607		12.878	0		12.878	0.212789		12.878	0		12.878	0
							12.887	11.1179		12.886	20.3544		12.887	0		12.887	0.212708		12.887	0		12.887	0
							12.895	12.1466		12.894	22.0299		12.895	0		12.895	0.215381		12.895	0		12.895	0.036894
							12.903	13.2587		12.903	23.7877		12.903	0		12.903	0.216556		12.903	0		12.903	0.05842
							12.912	14.423		12.911	25.6001		12.912	0		12.912	0.237647		12.912	0		12.912	0.068878
							12.92	15.6814		12.919	27.4895		12.92	0		12.92	0.269629		12.92	0		12.92	0.084898
							12.928	17.0063		12.928	29.4298		12.928	0		12.928	0.271533		12.928	0		12.928	0.110214
							12.937	18.3762		12.936	31.4714		12.937	0		12.937	0.276752		12.937	0		12.937	0.130648
							12.945	19.8288		12.944	33.5537		12.945	0		12.945	0.282646		12.945	0		12.945	0.146972
							12.953	21.3878		12.953	35.7078		12.953	0		12.953	0.279318		12.953	0		12.953	0.175636
							12.962	23.0144		12.961	37.8753		12.962	0		12.962	0.271308		12.962	0		12.962	0.192981
							12.97	24.7037		12.969	40.0588		12.97	0		12.97	0.282579		12.97	0		12.97	0.208918
							12.978	26.4843		12.977	42.2836		12.978	0		12.978	0.285039		12.978	0		12.978	0.210443
							12.987	28.2979		12.986	44.5391		12.987	0		12.987	0.292246		12.987	0		12.987	0.208155
							12.995	30.1484		12.994	46.8142		12.995	0		12.995	0.295621		12.995	0		12.995	0.200413
							13.003	32.0738		13.002	49.0989		13.003	0		13.003	0.315751		13.003	0		13.003	0.186937
							13.012	34.0374		13.011	51.3921		13.012	0		13.012	0.332039		13.012	0		13.012	0.155023
							13.02	36.0459		13.019	53.6299		13.02	0		13.02	0.347378		13.02	0		13.02	0.158858
							13.028	38.1219		13.027	55.8615		13.028	0		13.028	0.357195		13.028	0		13.028	0.162162
							13.037	40.1959		13.036	58.0822		13.037	0		13.037	0.36653		13.037	0		13.037	0.12829
							13.045	42.2467		13.044	60.2761		13.045	0		13.045	0.356915		13.045	0		13.045	0.111142
							13.053	44.3948		13.052	62.4169		13.053	0		13.053	0.380953		13.053	0		13.053	0.136671
							13.062	46.5734		13.061	64.5238		13.062	0		13.062	0.398164		13.062	0		13.061	0.135899
							13.07	48.7386		13.069	66.5655		13.07	0		13.07	0.418548		13.07	0		13.07	0.130736
							13.078	50.9067		13.077	68.4899		13.078	0		13.078	0.438949		13.078	0		13.078	0.153794
							13.087	53.1031		13.086	70.3555		13.086	0		13.086	0.453899		13.087	0		13.086	0.183421
							13.095	55.2137		13.094	72.1602		13.095	0		13.095	0.448163		13.095	0		13.095	0.17839
							13.103	57.3084		13.102	73.8755		13.103	0		13.103	0.464792		13.103	0		13.103	0.185689
							13.111	59.4175		13.111	75.5037		13.111	0		13.111	0.478874		13.112	0		13.111	0.189975
							13.12	61.514		13.119	77.0246		13.12	0		13.12	0.504456		13.12	0		13.12	0.19265
							13.128	63.5497		13.127	78.4151		13.128	0		13.128	0.5344		13.128	0		13.128	0.180737
							13.136	65.5568		13.136	79.7209		13.136	0		13.136	0.567607		13.136	0		13.136	0.171197
							13.145	67.5012		13.144	80.9055		13.145	0		13.145	0.60332		13.145	0		13.145	0.15181
							13.153	69.3748		13.152	82.0014		13.153	0		13.153	0.657106		13.153	0		13.153	0.148056
							13.161	71.2246		13.161	82.9725		13.161	0		13.161	0.706658		13.161	0		13.161	0.153342
							13.17	73.0379		13.169	83.8369		13.17	0		13.17	0.769249		13.17	0		13.17	0.151635
							13.178	74.783		13.177	84.57		13.178	0		13.178	0.847996		13.178	0		13.178	0.151535
							13.186	76.4864		13.186	85.1703		13.186	0		13.186	0.942431		13.186	0		13.186	0.163356
							13.195	78.1032		13.194	85.6588		13.195	0.008217		13.195	1.02998		13.195	0		13.195	0.163849
							13.203	79.6117		13.202	86.0395		13.203	0.129803		13.203	1.13622		13.203	0		13.203	0.160437
							13.211	81.0647		13.211	86.2963		13.211	0.278529		13.211	1.26388		13.211	0		13.211	0.154017
							13.22	82.4561		13.219	86.4459		13.22	0.436137		13.22	1.39846		13.22	0		13.22	0.165688
							13.228	83.777		13.227	86.4611		13.228	0.612881		13.228	1.5509		13.228	0		13.228	0.163841
							13.236	85.0058		13.236	86.3888		13.236	0.820071		13.236	1.73229		13.236	0		13.236	0.162517
							13.245	86.1778		13.244	86.2211		13.245	1.04578		13.245	1.94714		13.245	0		13.245	0.171639
							13.253	87.2358		13.252	85.9476		13.253	1.24959		13.253	2.18347		13.253	0		13.253	0.099208
							13.261	88.2022		13.261	85.5925		13.261	1.52264		13.261	2.44719		13.261	0		13.261	0.087792
							13.27	89.1008		13.269	85.136		13.27	1.84117		13.27	2.74201		13.27	0		13.27	0.081402
							13.278	89.918		13.277	84.5776		13.278	2.13957		13.278	3.08616		13.278	0		13.278	0.07605
							13.286	90.6491		13.286	83.9553		13.286	2.51169		13.286	3.47828		13.286	0		13.286	0.066144
							13.295	91.2822		13.294	83.2547		13.295	2.96718		13.295	3.91099		13.295	0		13.295	0.130151
							13.303	91.8395		13.302	82.4818		13.303	3.40826		13.303	4.40298		13.303	0		13.303	0.131455
							13.311	92.2991		13.311	81.6251		13.311	3.88688		13.311	4.95957		13.311	0		13.311	0.12983
							13.32	92.6867		13.319	80.7118		13.32	4.40373		13.32	5.55622		13.32	0		13.32	0.11619
							13.328	92.9966		13.327	79.7218		13.328	4.97482		13.328	6.22964		13.328	0		13.328	0.112626
							13.336	93.2354		13.335	78.6686		13.336	5.58391		13.336	6.97574		13.336	0		13.336	0.110504
							13.345	93.3828		13.344	77.5902		13.345	6.25105		13.345	7.80346		13.345	0		13.345	0.085866
							13.353	93.4187		13.352	76.4787		13.353	6.96678		13.353	8.71385		13.353	0		13.353	0.074122
							13.361	93.4059		13.36	75.3098		13.361	7.76126		13.361	9.7048		13.361	0		13.361	0.063002
							13.37	93.3207		13.369	74.099		13.37	8.56952		13.37	10.764		13.37	0		13.37	0.066096
							13.378	93.1462		13.377	72.8602		13.378	9.42826		13.378	11.894		13.378	0		13.378	0.056735
							13.386	92.9245		13.385	71.6058		13.386	10.3307		13.386	13.1063		13.386	0		13.386	0.010098
							13.395	92.6582		13.394	70.3449		13.395	11.3137		13.395	14.4213		13.395	0		13.395	0
							13.403	92.2807		13.402	69.0762		13.403	12.3609		13.403	15.8154		13.403	0		13.403	0
							13.411	91.8539		13.41	67.7825		13.411	13.4764		13.411	17.3142		13.411	0		13.411	0
							13.42	91.383		13.419	66.465		13.42	14.6371		13.42	18.8979		13.42	0		13.419	0
							13.428	90.8363		13.427	65.1331		13.428	15.8684		13.428	20.5553		13.428	0		13.428	0
							13.436	90.2287		13.435	63.7653		13.436	17.1294		13.436	22.2975		13.436	0		13.436	0
							13.445	89.5657		13.444	62.4039		13.444	18.4566		13.444	24.1234		13.445	0		13.444	0.009672
							13.453	88.8602		13.452	61.069		13.453	19.8525		13.453	26.0449		13.453	0		13.453	0.02486
							13.461	88.0686		13.46	59.7167		13.461	21.3027		13.461	28.033		13.461	0		13.461	0.005252
							13.469	87.2811		13.469	58.3835		13.469	22.8049		13.469	30.1052		13.47	0		13.469	0.008504
							13.478	86.4537		13.477	57.0631		13.478	24.3814		13.478	32.2171		13.478	0		13.478	0.008289
							13.486	85.5798		13.485	55.7367		13.486	25.9828		13.486	34.3479		13.486	0		13.486	0
							13.494	84.6379		13.494	54.4281		13.494	27.6262		13.494	36.5783		13.494	0		13.494	0.019528
							13.503	83.7073		13.502	53.1866		13.503	29.353		13.503	38.8548		13.503	0		13.503	0.090266
							13.511	82.7023		13.51	51.9333		13.511	31.1265		13.511	41.1679		13.511	0		13.511	0.089641
							13.519	81.6777		13.519	50.6737		13.519	32.9543		13.519	43.5368		13.519	0		13.519	0.102548
							13.528	80.6534		13.527	49.4377		13.528	34.8328		13.528	45.9512		13.528	0		13.528	0.116712
							13.536	79.6056		13.535	48.2113		13.536	36.7488		13.536	48.3319		13.536	0		13.536	0.115615
							13.544	78.4975		13.544	46.9813		13.544	38.6659		13.544	50.7473		13.544	0		13.544	0.107
							13.553	77.3779		13.552	45.7848		13.553	40.622		13.553	53.1861		13.553	0		13.553	0.122491
							13.561	76.2198		13.56	44.6494		13.561	42.617		13.561	55.6337		13.561	0		13.561	0.117487
							13.569	75.0398		13.569	43.5169		13.569	44.6208		13.569	58.0543		13.569	0		13.569	0.130659
							13.578	73.8936		13.577	42.396		13.578	46.6381		13.578	60.4795		13.578	0		13.578	0.136736
							13.586	72.7407		13.585	41.3065		13.586	48.6754		13.586	62.857		13.586	0		13.586	0.126542
							13.594	71.5698		13.594	40.2139		13.594	50.6912		13.594	65.1701		13.594	0		13.594	0.113028
							13.603	70.3898		13.602	39.1491		13.603	52.7122		13.603	67.4511		13.603	0		13.603	0.110997
							13.611	69.2132		13.61	38.1355		13.611	54.7547		13.611	69.7119		13.611	0		13.611	0.032513
							13.619	68.0112		13.619	37.1449		13.619	56.8066		13.619	71.9083		13.619	0		13.619	0.01382
							13.628	66.837		13.627	36.1577		13.628	58.8251		13.628	74.0468		13.628	0		13.628	0.012258
							13.636	65.6803		13.635	35.1899		13.636	60.8567		13.636	76.1123		13.636	0		13.636	0.034034
							13.644	64.5144		13.644	34.2389		13.644	62.8398		13.644	78.0561		13.644	0		13.644	0.051326
							13.653	63.3196		13.652	33.283		13.653	64.7814		13.653	79.9479		13.653	0		13.653	0.117782
							13.661	62.1419		13.66	32.3694		13.661	66.6957		13.661	81.7548		13.661	0		13.661	0.145161
							13.669	60.9362		13.669	31.4911		13.669	68.5914		13.669	83.4811		13.669	0		13.669	0.165555
							13.678	59.7308		13.677	30.6309		13.678	70.4343		13.678	85.1156		13.678	0		13.678	0.159978
							13.686	58.5725		13.685	29.7773		13.686	72.228		13.686	86.6611		13.686	0		13.686	0.146063
							13.694	57.4279		13.693	28.9553		13.694	73.9455		13.694	88.0799		13.694	0		13.694	0.141748
							13.703	56.2713		13.702	28.1362		13.703	75.5961		13.703	89.3613		13.703	0		13.703	0.133379
							13.711	55.1297		13.71	27.3306		13.711	77.208		13.711	90.5478		13.711	0		13.711	0.123541
							13.719	54.0006		13.718	26.5696		13.719	78.7568		13.719	91.6243		13.719	0		13.719	0.120872
							13.728	52.8619		13.727	25.8359		13.728	80.245		13.728	92.5646		13.728	0		13.728	0.124693
							13.736	51.7774		13.735	25.0986		13.736	81.6782		13.736	93.3901		13.736	0		13.736	0.128468
							13.744	50.7015		13.743	24.3828		13.744	82.9781		13.744	94.08		13.744	0		13.744	0.142308
							13.753	49.6418		13.752	23.6777		13.753	84.2055		13.753	94.6371		13.753	0		13.753	0.15404
							13.761	48.5767		13.76	22.9747		13.761	85.3303		13.761	95.088		13.761	0		13.761	0.153843
							13.769	47.5269		13.768	22.3024		13.769	86.4051		13.769	95.4364		13.769	0		13.769	0.148374
							13.778	46.4679		13.777	21.6517		13.778	87.396		13.778	95.6696		13.778	0		13.777	0.141125
							13.786	45.4359		13.785	21.0198		13.786	88.3452		13.786	95.7729		13.786	0		13.786	0.105017
							13.794	44.4433		13.793	20.4032		13.794	89.1827		13.794	95.7727		13.794	0		13.794	0.095984
							13.803	43.4612		13.802	19.8055		13.802	89.9243		13.802	95.6535		13.803	0		13.802	0.094252
							13.811	42.4782		13.81	19.2111		13.811	90.5275		13.811	95.4087		13.811	0		13.811	0.067101
							13.819	41.5195		13.818	18.6372		13.819	91.0615		13.819	95.0708		13.819	0		13.819	0.058431
							13.827	40.5757		13.827	18.0933		13.827	91.5223		13.827	94.6245		13.828	0		13.827	0.092732
							13.836	39.6474		13.835	17.5591		13.836	91.831		13.836	94.0801		13.836	0		13.836	0.098171
							13.844	38.763		13.843	17.0251		13.844	92.0852		13.844	93.4227		13.844	0		13.844	0.104471
							13.852	37.9114		13.852	16.5144		13.852	92.2875		13.852	92.6775		13.852	0		13.852	0.134812
							13.861	37.0488		13.86	16.0065		13.861	92.4083		13.861	91.8763		13.861	0		13.861	0.145779
							13.869	36.1875		13.868	15.5009		13.869	92.3989		13.869	90.9908		13.869	0		13.869	0.132966
							13.877	35.343		13.877	15.0274		13.877	92.3874		13.877	90.0429		13.877	0		13.877	0.124529
							13.886	34.4918		13.885	14.5693		13.886	92.2946		13.886	89.038		13.886	0		13.886	0.117868
							13.894	33.6621		13.893	14.1173		13.894	92.046		13.894	87.9648		13.894	0		13.894	0.055512
							13.902	32.8865		13.902	13.6962		13.902	91.6805		13.902	86.8202		13.902	0		13.902	0
							13.911	32.1138		13.91	13.2879		13.911	91.285		13.911	85.6542		13.911	0		13.911	0
							13.919	31.3582		13.918	12.8672		13.919	90.8194		13.919	84.4391		13.919	0		13.919	0.002545
							13.927	30.6227		13.927	12.4637		13.927	90.2707		13.927	83.1646		13.927	0		13.927	0
							13.936	29.8827		13.935	12.0819		13.936	89.6677		13.936	81.8199		13.936	0		13.936	0.053828
							13.944	29.1582		13.943	11.6976		13.944	89.0379		13.944	80.4489		13.944	0		13.944	0.117072
							13.952	28.475		13.952	11.3085		13.952	88.3268		13.952	79.0214		13.952	0		13.952	0.100947
							13.961	27.8002		13.96	10.944		13.961	87.5297		13.961	77.5817		13.961	0		13.961	0.09712
							13.969	27.1318		13.968	10.5836		13.969	86.7287		13.969	76.1602		13.969	0		13.969	0.106771
							13.977	26.4722		13.977	10.2452		13.977	85.8745		13.977	74.7408		13.977	0		13.977	0.114655
							13.986	25.8245		13.985	9.91072		13.986	84.9414		13.986	73.2984		13.986	0		13.986	0.114314
							13.994	25.1838		13.993	9.59884		13.994	83.9473		13.994	71.8675		13.994	0		13.994	0.135852
							14.002	24.565		14.002	9.29335		14.002	82.9301		14.002	70.4075		14.002	0		14.002	0.142997
							14.011	23.9691		14.01	8.99221		14.011	81.8574		14.011	68.9342		14.011	0		14.011	0.133437
							14.019	23.3855		14.018	8.68786		14.019	80.757		14.019	67.524		14.019	0		14.019	0.089195
							14.027	22.8149		14.027	8.40134		14.027	79.6873		14.027	66.1168		14.027	0		14.027	0.081147
							14.036	22.265		14.035	8.124		14.036	78.569		14.036	64.677		14.036	0		14.036	0.084769
							14.044	21.7218		14.043	7.8589		14.044	77.3978		14.044	63.2389		14.044	0		14.044	0.085759
							14.052	21.183		14.051	7.60748		14.052	76.2294		14.052	61.8172		14.052	0		14.052	0.09537
							14.061	20.6781		14.06	7.3647		14.061	75.0124		14.061	60.362		14.061	0		14.061	0.116892
							14.069	20.1792		14.068	7.12325		14.069	73.7656		14.069	58.9444		14.069	0		14.069	0.115176
							14.077	19.6732		14.076	6.88223		14.077	72.578		14.077	57.5792		14.077	0		14.077	0.098941
							14.086	19.1779		14.085	6.66452		14.086	71.3805		14.086	56.2288		14.086	0		14.086	0.073434
							14.094	18.6983		14.093	6.45766		14.094	70.1353		14.094	54.8948		14.094	0		14.094	0.066654
							14.102	18.2191		14.101	6.25041		14.102	68.8739		14.102	53.5837		14.102	0		14.102	0.081812
							14.111	17.7662		14.11	6.05451		14.111	67.6197		14.111	52.2853		14.111	0		14.111	0.042865
							14.119	17.3329		14.118	5.87036		14.119	66.3317		14.119	51.0174		14.119	0		14.119	0.05595
							14.127	16.9081		14.126	5.68062		14.127	65.0456		14.127	49.8059		14.127	0		14.127	0.077757
							14.136	16.4875		14.135	5.50177		14.136	63.7966		14.136	48.6222		14.136	0		14.135	0.085964
							14.144	16.0733		14.143	5.33319		14.144	62.5513		14.144	47.4394		14.144	0		14.144	0.097875
							14.152	15.6636		14.151	5.16452		14.152	61.2737		14.152	46.2683		14.152	0		14.152	0.147226
							14.161	15.2564		14.16	4.99806		14.16	60.0337		14.16	45.1103		14.161	0		14.16	0.085209
							14.169	14.8764		14.168	4.83878		14.169	58.7859		14.169	43.9437		14.169	0		14.169	0.041617
							14.177	14.4935		14.176	4.6755		14.177	57.5505		14.177	42.8267		14.177	0		14.177	0.042563
							14.185	14.1251		14.185	4.52167		14.185	56.3624		14.185	41.7514		14.186	0		14.185	0.046442
							14.194	13.7664		14.193	4.39531		14.194	55.2074		14.194	40.7026		14.194	0		14.194	0.050714
							14.202	13.4225		14.201	4.25834		14.202	54.0211		14.202	39.6886		14.202	0		14.202	0.106687
							14.21	13.0761		14.21	4.13642		14.21	52.8381		14.21	38.7013		14.21	0		14.21	0.153778
							14.219	12.7626		14.218	4.03052		14.219	51.6565		14.219	37.7269		14.219	0		14.219	0.139528
							14.227	12.4415		14.226	3.9127		14.227	50.4891		14.227	36.7761		14.227	0		14.227	0.123507
							14.235	12.1238		14.235	3.77794		14.235	49.3554		14.235	35.8644		14.235	0		14.235	0.11615
							14.244	11.8157		14.243	3.67283		14.244	48.2461		14.244	34.9673		14.244	0		14.244	0.061615
							14.252	11.5098		14.251	3.5728		14.252	47.1606		14.252	34.081		14.252	0		14.252	0.040357
							14.26	11.2095		14.26	3.47323		14.26	46.0705		14.26	33.2105		14.26	0		14.26	0.026562
							14.269	10.9244		14.268	3.38307		14.269	45.0078		14.269	32.3566		14.269	0		14.269	0.029718
							14.277	10.6605		14.276	3.29785		14.277	43.9333		14.277	31.5168		14.277	0		14.277	0.039327
							14.285	10.3984		14.285	3.22831		14.285	42.8817		14.285	30.7168		14.285	0		14.285	0.093795
							14.294	10.1399		14.293	3.1354		14.294	41.8722		14.294	29.9316		14.294	0		14.294	0.114571
							14.302	9.88147		14.301	3.04369		14.302	40.8732		14.302	29.1611		14.302	0		14.302	0.142038
							14.31	9.6206		14.31	2.95307		14.31	39.868		14.31	28.405		14.31	0		14.31	0.154849
							14.319	9.36901		14.318	2.8829		14.319	38.8383		14.319	27.6702		14.319	0		14.319	0.159473
							14.327	9.13005		14.326	2.79551		14.327	37.881		14.327	26.9507		14.327	0		14.327	0.154174
							14.335	8.90198		14.335	2.74193		14.335	36.9308		14.335	26.2671		14.335	0		14.335	0.122545
							14.344	8.67822		14.343	2.66908		14.344	36.0243		14.344	25.6175		14.344	0		14.344	0.120836
							14.352	8.4594		14.351	2.61535		14.352	35.1528		14.352	24.9905		14.352	0		14.352	0.102527
							14.36	8.2461		14.36	2.56946		14.36	34.3318		14.36	24.3632		14.36	0		14.36	0
							14.369	8.03216		14.368	2.52293		14.369	33.4666		14.369	23.7451		14.369	0		14.369	0
							14.377	7.82831		14.376	2.46106		14.377	32.6301		14.377	23.1322		14.377	0		14.377	0.032765
							14.385	7.64524		14.385	2.41512		14.385	31.8013		14.385	22.5267		14.385	0		14.385	0.040399
							14.394	7.46087		14.393	2.36622		14.394	30.9883		14.394	21.9499		14.394	0		14.394	0.063805
							14.402	7.27445		14.401	2.31158		14.402	30.2237		14.402	21.4008		14.402	0		14.402	0.183887
							14.41	7.10019		14.409	2.26569		14.41	29.4666		14.41	20.8497		14.41	0		14.41	0.198432
							14.419	6.92258		14.418	2.22763		14.419	28.6958		14.419	20.3112		14.419	0		14.419	0.19025
							14.427	6.74035		14.426	2.20372		14.427	27.9441		14.427	19.7906		14.427	0		14.427	0.188825
							14.435	6.57327		14.434	2.18609		14.435	27.203		14.435	19.2708		14.435	0		14.435	0.176493
							14.444	6.41275		14.443	2.17345		14.444	26.4644		14.444	18.7587		14.444	0		14.444	0.164858
							14.452	6.24733		14.451	2.15839		14.452	25.759		14.452	18.2797		14.452	0		14.452	0.162263
							14.46	6.09802		14.459	2.15795		14.46	25.0986		14.46	17.8281		14.46	0		14.46	0.17097
							14.469	5.95851		14.468	2.16295		14.469	24.3904		14.469	17.3751		14.469	0		14.469	0.172306
							14.477	5.81613		14.476	2.16527		14.477	23.7242		14.477	16.9267		14.477	0		14.477	0.184723
							14.485	5.68275		14.484	2.17126		14.485	23.0895		14.485	16.4865		14.485	0		14.485	0.180983
							14.494	5.55712		14.493	2.18393		14.494	22.4683		14.494	16.059		14.494	0		14.493	0.179211
							14.502	5.42918		14.501	2.20154		14.502	21.8603		14.502	15.655		14.502	0		14.502	0.177676
							14.51	5.29342		14.509	2.23688		14.51	21.3284		14.51	15.2559		14.51	0		14.51	0.181236
							14.519	5.17096		14.518	2.27421		14.518	20.784		14.518	14.8723		14.519	0		14.518	0.157768
							14.527	5.04801		14.526	2.31478		14.527	20.2208		14.527	14.5043		14.527	0		14.527	0.164543
							14.535	4.9348		14.534	2.36748		14.535	19.6699		14.535	14.143		14.535	0		14.535	0.176883
							14.543	4.82865		14.543	2.42275		14.543	19.1065		14.543	13.7722		14.544	0		14.543	0.178915
							14.552	4.73464		14.551	2.46764		14.552	18.5249		14.552	13.4161		14.552	0		14.552	0.169465
							14.56	4.63716		14.559	2.52178		14.56	18.0076		14.56	13.0774		14.56	0		14.56	0.176169
							14.568	4.53585		14.568	2.58279		14.568	17.5067		14.568	12.747		14.568	0		14.568	0.175023
							14.577	4.43919		14.576	2.65781		14.577	17.0055		14.577	12.4192		14.577	0		14.577	0.155136
							14.585	4.34265		14.584	2.72988		14.585	16.5458		14.585	12.099		14.585	0		14.585	0.14601
							14.593	4.25563		14.593	2.80517		14.593	16.1243		14.593	11.7827		14.593	0		14.593	0.155113
							14.602	4.17579		14.601	2.89801		14.602	15.6581		14.602	11.4711		14.602	0		14.602	0.163849
							14.61	4.10037		14.609	2.99306		14.61	15.2215		14.61	11.1737		14.61	0		14.61	0.165891
							14.618	4.02416		14.618	3.08423		14.618	14.7959		14.618	10.8884		14.618	0		14.618	0.158531
							14.627	3.94644		14.626	3.18506		14.627	14.3701		14.627	10.6076		14.627	0		14.627	0.156703
							14.635	3.86971		14.634	3.29383		14.635	13.9547		14.635	10.3326		14.635	0		14.635	0.144174
							14.643	3.79789		14.643	3.40052		14.643	13.5528		14.643	10.0686		14.643	0		14.643	0.118186
							14.652	3.73461		14.651	3.50925		14.652	13.151		14.652	9.80344		14.652	0		14.652	0.10064
							14.66	3.67087		14.659	3.61311		14.66	12.7661		14.66	9.54959		14.66	0		14.66	0.074654
							14.668	3.6111		14.668	3.72379		14.668	12.4047		14.668	9.31018		14.668	0		14.668	0.064412
							14.677	3.55554		14.676	3.85186		14.677	12.0472		14.677	9.07176		14.677	0		14.677	0.054086
							14.685	3.49633		14.684	3.96815		14.685	11.6859		14.685	8.84083		14.685	0		14.685	0.061839
							14.693	3.44298		14.693	4.0861		14.693	11.34		14.693	8.61081		14.693	0		14.693	0.06822
							14.702	3.39619		14.701	4.2119		14.702	10.9888		14.702	8.38364		14.702	0		14.702	0.089705
							14.71	3.34732		14.709	4.33536		14.71	10.6457		14.71	8.16348		14.71	0		14.71	0.076071
							14.718	3.29995		14.718	4.43468		14.718	10.3162		14.718	7.95845		14.718	0		14.718	0.067969
							14.727	3.25674		14.726	4.55255		14.727	10.0095		14.727	7.75563		14.727	0		14.727	0.058323
							14.735	3.21048		14.734	4.67626		14.735	9.69774		14.735	7.55626		14.735	0		14.735	0.044307
							14.743	3.16311		14.743	4.80715		14.743	9.39571		14.743	7.36429		14.743	0		14.743	0.046992
							14.752	3.12909		14.751	4.92215		14.752	9.10428		14.752	7.16064		14.752	0		14.752	0.062205
							14.76	3.09652		14.759	5.04782		14.76	8.8136		14.76	6.96376		14.76	0		14.76	0.062275
							14.768	3.05298		14.767	5.1523		14.768	8.52254		14.768	6.78018		14.768	0		14.768	0.060678
							14.777	3.02228		14.776	5.25127		14.777	8.25141		14.777	6.63082		14.777	0		14.777	0.05882
							14.785	2.98523		14.784	5.33165		14.785	7.99595		14.785	6.44979		14.785	0		14.785	0.048297
							14.793	2.9436		14.792	5.41487		14.793	7.73573		14.793	6.29346		14.793	0		14.793	0.018089
							14.802	2.90778		14.801	5.4894		14.802	7.48101		14.802	6.12375		14.802	0		14.802	0.00507
							14.81	2.8751		14.809	5.56556		14.81	7.2436		14.81	5.94952		14.81	0		14.81	0
							14.818	2.84551		14.817	5.62705		14.818	7.01442		14.818	5.7593		14.818	0		14.818	0
							14.827	2.8175		14.826	5.68552		14.827	6.78631		14.827	5.59479		14.827	0		14.827	0
							14.835	2.78078		14.834	5.7456		14.835	6.5762		14.835	5.43229		14.835	0		14.835	0
							14.843	2.75211		14.842	5.80047		14.843	6.37371		14.843	5.2886		14.843	0		14.843	0
							14.852	2.71666		14.851	5.85226		14.852	6.16623		14.852	5.14302		14.852	0		14.851	0
							14.86	2.68322		14.859	5.91304		14.86	5.9601		14.86	4.99947		14.86	0		14.86	0.015081
							14.868	2.65485		14.867	5.95419		14.868	5.76215		14.868	4.85673		14.868	0		14.868	0.011905
							14.877	2.62361		14.876	5.98668		14.876	5.56228		14.876	4.73324		14.877	0		14.876	0.020499
							14.885	2.59522		14.884	6.00728		14.885	5.37049		14.885	4.61387		14.885	0		14.885	0
							14.893	2.56846		14.892	6.03652		14.893	5.186		14.893	4.49812		14.893	0.06865		14.893	0
							14.901	2.53867		14.901	6.04		14.901	4.99238		14.901	4.38807		14.902	0.15807		14.901	0
							14.91	2.50821		14.909	6.03747		14.91	4.80725		14.91	4.28207		14.91	0.258223		14.91	0
							14.918	2.4857		14.917	6.02643		14.918	4.62775		14.918	4.16091		14.918	0.375892		14.918	0
							14.926	2.45062		14.926	6.00506		14.926	4.46242		14.926	4.03799		14.926	0.504299		14.926	0
							14.935	2.42243		14.934	5.96318		14.935	4.30667		14.935	3.92251		14.935	0.643407		14.935	0
							14.943	2.38443		14.942	5.92829		14.943	4.17295		14.943	3.81524		14.943	0.79539		14.943	0.016186
							14.951	2.35233		14.951	5.91059		14.951	4.03806		14.951	3.71335		14.951	0.970565		14.951	0
							14.96	2.31375		14.959	5.88715		14.96	3.91204		14.96	3.61012		14.96	1.15642		14.96	0
							14.968	2.28829		14.967	5.83918		14.968	3.77657		14.968	3.51249		14.968	1.36355		14.968	0
							14.976	2.26517		14.976	5.77975		14.976	3.63012		14.976	3.4206		14.976	1.58858		14.976	0
							14.985	2.24374		14.984	5.71648		14.985	3.49266		14.985	3.32511		14.985	1.82991		14.985	0
							14.993	2.21043		14.992	5.64141		14.993	3.35961		14.993	3.23016		14.993	2.09468		14.993	0
							15.001	2.18876		15.001	5.56753		15.001	3.2285		15.001	3.14177		15.001	2.37896		15.001	0.012604
							15.01	2.15761		15.009	5.50336		15.01	3.0988		15.01	3.05715		15.01	2.68043		15.01	0.012542
							15.018	2.12257		15.017	5.43614		15.018	2.9406		15.018	2.97356		15.018	3.00104		15.018	0.066907
							15.026	2.09379		15.026	5.35654		15.026	2.82035		15.026	2.89196		15.026	3.36538		15.026	0.092487
							15.035	2.06516		15.034	5.26508		15.035	2.71072		15.035	2.81606		15.035	3.74553		15.035	0.098096
							15.043	2.03177		15.042	5.17042		15.043	2.61893		15.043	2.73981		15.043	4.15598		15.043	0.097208
							15.051	2.00325		15.051	5.08535		15.051	2.51645		15.051	2.66773		15.051	4.62151		15.051	0.115799
							15.06	1.96985		15.059	5.00094		15.06	2.45278		15.06	2.59073		15.06	5.09446		15.06	0.111767
							15.068	1.92568		15.067	4.92001		15.068	2.37104		15.068	2.51297		15.068	5.58354		15.068	0.118645
							15.076	1.89334		15.076	4.83583		15.076	2.28205		15.076	2.44299		15.076	6.10475		15.076	0.137779
							15.085	1.86298		15.084	4.74262		15.085	2.18514		15.085	2.38535		15.085	6.65118		15.085	0.164183
							15.093	1.82602		15.092	4.64153		15.093	2.10493		15.093	2.3258		15.093	7.19791		15.093	0.181102
							15.101	1.79618		15.101	4.53866		15.101	2.04097		15.101	2.26602		15.101	7.79306		15.101	0.187131
							15.11	1.77231		15.109	4.4415		15.11	1.95436		15.11	2.21778		15.11	8.41341		15.11	0.203553
							15.118	1.73765		15.117	4.3436		15.118	1.82852		15.118	2.16425		15.118	9.059		15.118	0.213068
							15.126	1.70702		15.125	4.24368		15.126	1.75244		15.126	2.09897		15.126	9.71159		15.126	0.199845
							15.135	1.67717		15.134	4.13568		15.135	1.67819		15.135	2.03953		15.135	10.4038		15.135	0.172248
							15.143	1.6444		15.142	4.03771		15.143	1.59277		15.143	1.99234		15.143	11.1262		15.143	0.142872
							15.151	1.61005		15.15	3.92884		15.151	1.49416		15.151	1.93709		15.151	11.8652		15.151	0.13103
							15.16	1.57664		15.159	3.82703		15.16	1.47643		15.16	1.88505		15.16	12.6161		15.16	0.106718
							15.168	1.54098		15.167	3.73678		15.168	1.40718		15.168	1.83802		15.168	13.3869		15.168	0.121328
							15.176	1.50771		15.175	3.66464		15.176	1.34626		15.176	1.79384		15.176	14.161		15.176	0.153274
							15.185	1.48231		15.184	3.58805		15.185	1.27683		15.185	1.74658		15.185	14.9433		15.185	0.179588
							15.193	1.4603		15.192	3.50141		15.193	1.25779		15.193	1.70583		15.193	15.7467		15.193	0.200233
							15.201	1.42835		15.2	3.41914		15.201	1.20871		15.201	1.66669		15.201	16.563		15.201	0.193603
							15.21	1.40383		15.209	3.33412		15.21	1.15706		15.21	1.62994		15.21	17.3798		15.209	0.173246
							15.218	1.37174		15.217	3.23044		15.218	1.10456		15.218	1.58812		15.218	18.1972		15.218	0.16081
							15.226	1.33454		15.225	3.11944		15.226	1.07497		15.226	1.55338		15.226	19.0107		15.226	0.185673
							15.235	1.30222		15.234	3.0257		15.234	1.02539		15.234	1.51468		15.235	19.8046		15.234	0.200173
							15.243	1.27612		15.242	2.92851		15.243	0.973027		15.243	1.47549		15.243	20.6009		15.243	0.240986
							15.251	1.24414		15.25	2.84129		15.251	0.933059		15.251	1.44313		15.251	21.3867		15.251	0.262549
							15.259	1.22153		15.259	2.75586		15.259	0.900381		15.259	1.40559		15.26	22.1574		15.259	0.277614
							15.268	1.1958		15.267	2.67506		15.268	0.857244		15.268	1.36841		15.268	22.9205		15.268	0.276751
							15.276	1.17176		15.275	2.59845		15.276	0.817424		15.276	1.33795		15.276	23.6705		15.276	0.267917
							15.284	1.14635		15.284	2.51168		15.284	0.777668		15.284	1.30689		15.284	24.3772		15.284	0.252024
							15.293	1.12814		15.292	2.42486		15.293	0.737492		15.293	1.27852		15.293	25.0699		15.293	0.263488
							15.301	1.10288		15.3	2.35044		15.301	0.702264		15.301	1.25905		15.301	25.7393		15.301	0.267685
							15.309	1.06964		15.309	2.27814		15.309	0.66965		15.309	1.23072		15.309	26.3817		15.309	0.160574
							15.318	1.03937		15.317	2.20407		15.318	0.638276		15.318	1.20535		15.318	26.9818		15.318	0.094516
							15.326	1.01327		15.325	2.13782		15.326	0.60256		15.326	1.17817		15.326	27.5564		15.326	0.086819
							15.334	0.981549		15.334	2.06375		15.334	0.576156		15.334	1.15722		15.334	28.0916		15.334	0.064984
							15.343	0.956557		15.342	1.99082		15.343	0.539311		15.343	1.14171		15.343	28.5962		15.343	0.056832
							15.351	0.939279		15.35	1.91184		15.351	0.512319		15.351	1.11605		15.351	29.053		15.351	0.150169
							15.359	0.913034		15.359	1.83927		15.359	0.480604		15.359	1.08672		15.359	29.4796		15.359	0.207778
							15.368	0.886244		15.367	1.77051		15.368	0.45708		15.368	1.06476		15.368	29.8662		15.368	0.226291
							15.376	0.852006		15.375	1.70699		15.376	0.436628		15.376	1.04011		15.376	30.2169		15.376	0.252568
							15.384	0.820517		15.384	1.64551		15.384	0.415537		15.384	1.01453		15.384	30.5114		15.384	0.262836
							15.393	0.793128		15.392	1.59853		15.393	0.389681		15.393	1.00128		15.393	30.7698		15.393	0.281763
							15.401	0.765561		15.4	1.53948		15.401	0.374265		15.401	0.979727		15.401	30.9857		15.401	0.297776
							15.409	0.73466		15.409	1.48467		15.409	0.361615		15.409	0.967569		15.409	31.1589		15.409	0.297036
							15.418	0.712147		15.417	1.43083		15.418	0.345043		15.418	0.953662		15.418	31.2883		15.418	0.267835
							15.426	0.689662		15.425	1.37952		15.426	0.334438		15.426	0.959732		15.426	31.3666		15.426	0.246865
							15.434	0.660969		15.434	1.32909		15.434	0.32232		15.434	0.953764		15.434	31.4007		15.434	0.201994
							15.443	0.638477		15.442	1.28177		15.443	0.301426		15.443	0.946198		15.443	31.4081		15.443	0.103952
							15.451	0.619386		15.45	1.23072		15.451	0.274156		15.451	0.923698		15.451	31.3732		15.451	0.092286
							15.459	0.601877		15.459	1.17256		15.459	0.249993		15.459	0.902452		15.459	31.3072		15.459	0.093032
							15.468	0.575589		15.467	1.12079		15.468	0.22896		15.468	0.858214		15.468	31.2033		15.468	0.096605
							15.476	0.554286		15.475	1.07079		15.476	0.213297		15.476	0.823389		15.476	31.0625		15.476	0.121743
							15.484	0.529771		15.483	1.0327		15.484	0.197154		15.484	0.801715		15.484	30.8785		15.484	0.204493
							15.493	0.507364		15.492	0.992673		15.493	0.18576		15.493	0.787726		15.493	30.6633		15.493	0.169396
							15.501	0.478774		15.5	0.955591		15.501	0.163936		15.501	0.781385		15.501	30.4224		15.501	0.165274
							15.509	0.45535		15.508	0.921381		15.509	0.148969		15.509	0.768317		15.509	30.147		15.509	0.153485
							15.518	0.43721		15.517	0.874442		15.518	0.13503		15.518	0.756671		15.518	29.837		15.518	0.142704
							15.526	0.415073		15.525	0.825191		15.526	0.122782		15.526	0.754237		15.526	29.5037		15.526	0.120115
							15.534	0.39164		15.533	0.787044		15.534	0.108794		15.534	0.743926		15.534	29.1399		15.534	0.14525
							15.543	0.36609		15.542	0.752901		15.543	0.100162		15.543	0.730973		15.543	28.7545		15.543	0.152578
							15.551	0.34686		15.55	0.714021		15.551	0.088701		15.551	0.717382		15.551	28.3596		15.551	0.1586
							15.559	0.323585		15.558	0.676127		15.559	0.073203		15.559	0.7088		15.559	27.953		15.559	0.150985
							15.568	0.306274		15.567	0.635772		15.568	0.064243		15.568	0.692583		15.568	27.524		15.567	0.133856
							15.576	0.281521		15.575	0.603884		15.576	0.057024		15.576	0.685095		15.576	27.0791		15.576	0.126002
							15.584	0.260861		15.583	0.573762		15.584	0.05003		15.584	0.663926		15.584	26.6176		15.584	0.107882
							15.593	0.24133		15.592	0.54824		15.592	0.040187		15.592	0.654015		15.593	26.1396		15.592	0.093688
							15.601	0.220886		15.6	0.531072		15.601	0.036296		15.601	0.645801		15.601	25.6551		15.601	0.107606
							15.609	0.193312		15.608	0.510747		15.609	0.022939		15.609	0.633242		15.609	25.1787		15.609	0.126337
							15.617	0.166996		15.617	0.47168		15.617	0.010592		15.617	0.620443		15.618	24.6891		15.617	0.109497
							15.626	0.146982		15.625	0.43515		15.626	0		15.626	0.609085		15.626	24.1806		15.626	0.080109
							15.634	0.132657		15.633	0.400941		15.634	0		15.634	0.599126		15.634	23.6681		15.634	0.06795
							15.642	0.106193		15.642	0.372072		15.642	0		15.642	0.582846		15.642	23.1429		15.642	0.051611
							15.651	0.083774		15.65	0.342664		15.651	0		15.651	0.570628		15.651	22.6122		15.651	0.028999
							15.659	0.066354		15.658	0.318673		15.659	0		15.659	0.560669		15.659	22.0993		15.659	0.03671
							15.667	0.038756		15.667	0.301473		15.667	0		15.667	0.548807		15.667	21.5925		15.667	0.057091
							15.676	0.018639		15.675	0.276378		15.676	0		15.676	0.539995		15.676	21.0756		15.676	0.063657
							15.684	0.005776		15.683	0.245082		15.684	0		15.684	0.534809		15.684	20.5663		15.684	0.066481
							15.692	0		15.692	0.240219		15.692	0		15.692	0.535489		15.692	20.0555		15.692	0.073615
							15.701	0		15.7	0.230834		15.701	0		15.701	0.52951		15.701	19.5408		15.701	0.072805
							15.709	0		15.708	0.200685		15.709	0		15.709	0.52808		15.709	19.0387		15.709	0.071043
							15.717	0		15.717	0.191088		15.717	0		15.717	0.525414		15.717	18.5481		15.717	0.05522
							15.726	0		15.725	0.181679		15.726	0		15.726	0.524373		15.726	18.0565		15.726	0.0411
							15.734	0		15.733	0.147789		15.734	0		15.734	0.539103		15.734	17.5671		15.734	0.035374
							15.742	0		15.742	0.121804		15.742	0		15.742	0.541877		15.742	17.0861		15.742	0.028358
							15.751	0		15.75	0.114821		15.751	0		15.751	0.528573		15.751	16.6197		15.751	0.03073
							15.759	0		15.758	0.085602		15.759	0		15.759	0.510424		15.759	16.1527		15.759	0.04741
							15.767	0		15.767	0.061933		15.767	0		15.767	0.488587		15.767	15.7048		15.767	0.041749
							15.776	0		15.775	0.04976		15.776	0		15.776	0.441486		15.776	15.2603		15.776	0.018384
							15.784	0		15.783	0.045851		15.784	0		15.784	0.410086		15.784	14.8198		15.784	0.000161
							15.792	0		15.792	0.024427		15.792	0		15.792	0.405344		15.792	14.3785		15.792	0
							15.801	0		15.8	0.010015		15.801	0		15.801	0.402384		15.801	13.9562		15.801	0
							15.809	0		15.808	0		15.809	0		15.809	0.405521		15.809	13.5444		15.809	0
							15.817	0		15.817	0		15.817	0		15.817	0.404829		15.817	13.155		15.817	0
							15.826	0		15.825	0		15.826	0		15.826	0.405066		15.826	12.7729		15.826	0
							15.834	0		15.833	0		15.834	0		15.834	0.404369		15.834	12.3982		15.834	0.037043
							15.842	0		15.841	0		15.842	0		15.842	0.393652		15.842	12.0199		15.842	0.044128
							15.851	0		15.85	0		15.851	0		15.851	0.384916		15.851	11.6492		15.851	0.044412
							15.859	0		15.858	0		15.859	0		15.859	0.384936		15.859	11.282		15.859	0.031846
							15.867	0		15.866	0		15.867	0		15.867	0.401309		15.867	10.9402		15.867	0.031482
							15.876	0		15.875	0		15.876	0		15.876	0.392731		15.876	10.6037		15.876	0.020384
							15.884	0		15.883	0		15.884	0		15.884	0.403557		15.884	10.2842		15.884	0.023115
							15.892	0		15.891	0		15.892	0		15.892	0.398186		15.892	9.96558		15.892	0.032539
							15.901	0		15.9	0		15.901	0		15.901	0.381275		15.901	9.64693		15.901	0.043272
							15.909	0		15.908	0		15.909	0		15.909	0.347721		15.909	9.32871		15.909	0.05323
							15.917	0		15.916	0		15.917	0		15.917	0.327366		15.917	9.03006		15.917	0.061725
							15.926	0		15.925	0		15.926	0		15.926	0.294414		15.926	8.75408		15.925	0.067087
							15.934	0		15.933	0		15.934	0		15.934	0.280693		15.934	8.48511		15.934	0.065247
							15.942	0		15.941	0		15.942	0		15.942	0.275713		15.942	8.22952		15.942	0.059809
							15.951	0		15.95	0		15.95	0		15.95	0.268875		15.951	7.96758		15.95	0.046118
							15.959	0		15.958	0		15.959	0		15.959	0.266577		15.959	7.72367		15.959	0.045381
							15.967	0		15.966	0		15.967	0		15.967	0.262047		15.967	7.46361		15.967	0.035913
							15.975	0		15.975	0		15.975	0		15.975	0.259038		15.976	7.21467		15.975	0.040739
							15.984	0		15.983	0		15.984	0		15.984	0.256511		15.984	6.97803		15.984	0.046156
							15.992	0		15.991	0		15.992	0		15.992	0.250287		15.992	6.76035		15.992	0.041476
							16	0		16	0		16	0		16	0.250607		16	6.52805		16	0.03052
							16.009	0		16.008	0		16.009	0		16.009	0.251345		16.009	6.3063		16.009	0.025101
							16.017	0		16.016	0		16.017	0		16.017	0.245581		16.017	6.103		16.017	0.022151
							16.025	0		16.025	0		16.025	0		16.025	0.2352		16.025	5.89606		16.025	0.03236
							16.034	0		16.033	0		16.034	0		16.034	0.251542		16.034	5.69683		16.034	0.046362
							16.042	0		16.041	0		16.042	0		16.042	0.255878		16.042	5.51466		16.042	0.064047
							16.05	0		16.05	0		16.05	0		16.05	0.273043		16.05	5.3381		16.05	0.083143
							16.059	0		16.058	0		16.059	0		16.059	0.275575		16.059	5.15767		16.059	0.097666
							16.067	0		16.066	0		16.067	0		16.067	0.293994		16.067	4.98057		16.067	0.096621
							16.075	0		16.075	0		16.075	0		16.075	0.273521		16.075	4.81278		16.075	0.08519
							16.084	0		16.083	0		16.084	0		16.084	0.248815		16.084	4.66975		16.084	0.086621
							16.092	0		16.091	0		16.092	0		16.092	0.214697		16.092	4.5167		16.092	0.093677
							16.1	0		16.1	0		16.1	0		16.1	0.200626		16.101	4.36569		16.1	0.085497
							16.109	0		16.108	0		16.109	0		16.109	0.19167		16.109	4.22698		16.109	0.081209
							16.117	0		16.116	0		16.117	0		16.117	0.181606		16.117	4.0879		16.117	0.109353
							16.125	0		16.125	0		16.125	0		16.125	0.18102		16.126	3.93426		16.125	0.13549
							16.134	0		16.133	0		16.134	0		16.134	0.18596		16.134	3.80607		16.134	0.156054
							16.142	0		16.141	0		16.142	0		16.142	0.190965		16.142	3.68111		16.142	0.17213
							16.15	0		16.15	0		16.15	0		16.15	0.180942		16.151	3.5608		16.15	0.207015
							16.159	0		16.158	0		16.159	0		16.159	0.196134		16.159	3.44197		16.159	0.221032
							16.167	0		16.166	0		16.167	0		16.167	0.197873		16.167	3.32449		16.167	0.223725
							16.176	0		16.175	0		16.175	0		16.175	0.19137		16.176	3.21697		16.175	0.217054
							16.184	0		16.183	0		16.184	0		16.184	0.172379		16.184	3.11973		16.184	0.226042
							16.192	0		16.191	0		16.192	0		16.192	0.170654		16.192	3.02821		16.192	0.234646
							16.201	0		16.2	0		16.2	0		16.2	0.178122		16.201	2.94453		16.2	0.237655
							16.209	0		16.208	0		16.209	0		16.209	0.172729		16.209	2.86091		16.209	0.245374
							16.217	0		16.216	0		16.217	0		16.217	0.169434		16.217	2.78048		16.217	0.278973
							16.226	0		16.225	0		16.225	0		16.225	0.17067		16.226	2.70969		16.225	0.290106
							16.234	0		16.233	0		16.234	0		16.234	0.174515		16.234	2.64806		16.234	0.288242
							16.242	0		16.241	0		16.242	0		16.242	0.139143		16.242	2.58537		16.242	0.275425
							16.251	0		16.25	0		16.25	0		16.25	0.141605		16.251	2.52691		16.25	0.261593
							16.259	0		16.258	0		16.259	0		16.259	0.178754		16.259	2.47066		16.259	0.280517
							16.267	0		16.266	0		16.267	0		16.267	0.185693		16.267	2.40832		16.267	0.333552
							16.276	0		16.275	0		16.275	0		16.275	0.162266		16.276	2.34742		16.275	0.404464
							16.284	0		16.283	0		16.284	0		16.284	0.167729		16.284	2.32117		16.284	0.502316
							16.292	0		16.291	0		16.292	0		16.292	0.151852		16.292	2.26879		16.292	0.611507
							16.301	0		16.3	0		16.3	0		16.301	0.104694		16.301	2.21926		16.3	0.682611
							16.309	0		16.308	0		16.309	0		16.309	0.103704		16.309	2.17427		16.309	0.754327
							16.317	0		16.316	0		16.317	0		16.317	0.105479		16.317	2.13256		16.317	0.845243
							16.326	0		16.325	0		16.326	0		16.326	0.097569		16.326	2.06109		16.325	0.93027
							16.334	0		16.333	0		16.334	0		16.334	0.124215		16.334	2.02827		16.334	1.01504
							16.342	0		16.341	0		16.342	0		16.342	0.120953		16.342	2.00063		16.342	1.07134
							16.351	0		16.35	0		16.351	0		16.351	0.112193		16.351	2.01189		16.351	1.15484
							16.359	0		16.358	0		16.359	0		16.359	0.107872		16.359	2.01025		16.359	1.212
							16.367	0		16.366	0		16.367	0		16.367	0.105089		16.367	1.9906		16.367	1.30187
							16.376	0		16.375	0		16.376	0		16.376	0.079903		16.376	1.97106		16.376	1.39318
							16.384	0		16.383	0		16.384	0		16.384	0.090347		16.384	1.93688		16.384	1.56285
							16.392	0		16.391	0		16.392	0		16.392	0.077969		16.392	1.86503		16.392	1.71314
							16.401	0		16.4	0		16.401	0		16.401	0.077834		16.401	1.82039		16.401	1.91854
							16.409	0		16.408	0		16.409	0		16.409	0.072563		16.409	1.80642		16.409	2.12091
							16.417	0		16.416	0.014225		16.417	0		16.417	0.064101		16.417	1.80085		16.417	2.34393
							16.426	0		16.425	0.041477		16.426	0		16.426	0.046669		16.426	1.80304		16.426	2.5595
							16.434	0		16.433	0.059644		16.434	0		16.434	0.047285		16.434	1.79953		16.434	2.79391
							16.442	0		16.441	0.064812		16.442	0		16.442	0.042316		16.442	1.78025		16.442	3.01792
							16.451	0		16.45	0.068231		16.451	0		16.451	0.035147		16.451	1.79342		16.451	3.25101
							16.459	0		16.458	0.067083		16.459	0		16.459	0.0256		16.459	1.7671		16.459	3.50931
							16.467	0		16.466	0.050874		16.467	0		16.467	0.023675		16.467	1.74515		16.467	3.77723
							16.476	0		16.475	0.04786		16.476	0		16.476	0.014387		16.476	1.7323		16.476	4.04215
							16.484	0		16.483	0.061914		16.484	0		16.484	0.000953		16.484	1.71946		16.484	4.34763
							16.492	0		16.491	0.068919		16.492	0		16.492	0.007818		16.492	1.67362		16.492	4.66021
							16.501	0		16.5	0.081645		16.501	0		16.501	0.012881		16.501	1.66582		16.501	4.99443
							16.509	0		16.508	0.083017		16.509	0		16.509	0.011081		16.509	1.66093		16.509	5.33866
							16.517	0		16.516	0.088592		16.517	0		16.517	0.016		16.517	1.66192		16.517	5.71511
							16.526	0		16.525	0.083493		16.526	0		16.526	0.018268		16.526	1.66177		16.526	6.08514
							16.534	0		16.533	0.096043		16.534	0		16.534	0.01292		16.534	1.66402		16.534	6.48819
							16.542	0		16.541	0.10365		16.542	0		16.542	0.014809		16.542	1.65723		16.542	6.88609
							16.551	0		16.55	0.106718		16.551	0		16.551	0.012779		16.551	1.65009		16.551	7.30103
							16.559	0		16.558	0.105728		16.559	0		16.559	0.008351		16.559	1.65477		16.559	7.72429
							16.567	0		16.566	0.106728		16.567	0		16.567	0.00828		16.567	1.65917		16.567	8.17311
							16.576	0		16.575	0.102838		16.576	0		16.576	0.005848		16.576	1.66181		16.576	8.61139
							16.584	0		16.583	0.094217		16.584	0		16.584	0.006179		16.584	1.67566		16.584	9.05843
							16.592	0		16.591	0.086706		16.592	0		16.592	0.00273		16.592	1.69003		16.592	9.51985
							16.601	0		16.6	0.084773		16.601	0		16.601	0.000964		16.601	1.69143		16.601	9.99962
							16.609	0		16.608	0.083946		16.609	0		16.609	0		16.609	1.70033		16.609	10.492
							16.617	0		16.616	0.089846		16.617	0		16.617	0		16.617	1.70224		16.617	10.9595
							16.626	0		16.625	0.080432		16.626	0		16.626	0		16.626	1.712		16.626	11.4558
							16.634	0		16.633	0.076216		16.634	0		16.634	0		16.634	1.70768		16.634	11.9456
							16.642	0		16.641	0.074461		16.642	0		16.642	0		16.642	1.70593		16.642	12.4189
							16.651	0		16.65	0.08102		16.651	0		16.651	0		16.651	1.70896		16.651	12.8706
							16.659	0		16.658	0.072802		16.659	0		16.659	0		16.659	1.71802		16.659	13.3695
							16.667	0		16.666	0.076808		16.667	0		16.667	0		16.667	1.7163		16.667	13.8561
							16.676	0		16.675	0.082769		16.676	0		16.676	0		16.676	1.72963		16.676	14.3345
							16.684	0		16.683	0.079829		16.684	0		16.684	0		16.684	1.74191		16.684	14.8001
							16.692	0		16.691	0.07183		16.692	0		16.692	0		16.692	1.74714		16.692	15.2467
							16.701	0		16.7	0.05908		16.701	0		16.701	0		16.701	1.75318		16.701	15.6767
							16.709	0		16.708	0.059425		16.709	0		16.709	0		16.709	1.76014		16.709	16.0646
							16.717	0		16.716	0.058915		16.717	0		16.717	0		16.717	1.76182		16.717	16.4382
							16.726	0		16.725	0.055225		16.726	0		16.726	0		16.726	1.76707		16.726	16.8086
							16.734	0		16.733	0.047231		16.734	0		16.734	0		16.734	1.77345		16.734	17.1509
							16.742	0		16.741	0.045931		16.742	0		16.742	0		16.742	1.77817		16.742	17.4764
							16.751	0		16.75	0.035294		16.751	0		16.751	0		16.751	1.78586		16.751	17.7922
							16.759	0		16.758	0.027191		16.759	0		16.759	0		16.759	1.81652		16.759	18.0982
							16.767	0		16.766	0.017955		16.767	0		16.767	0		16.767	1.82393		16.767	18.3825
							16.776	0		16.775	0.018987		16.776	0		16.776	0		16.776	1.8313		16.776	18.6486
							16.784	0		16.783	0.011521		16.784	0		16.784	0		16.784	1.84078		16.784	18.8794
							16.792	0		16.792	0.013173		16.792	0		16.792	0		16.792	1.84492		16.792	19.0787
							16.801	0		16.8	0.012928		16.801	0		16.801	0		16.801	1.82332		16.801	19.2325
							16.809	0		16.808	0.009574		16.809	0		16.809	0.007289		16.809	1.82259		16.809	19.3584
							16.817	0		16.817	0		16.817	0		16.817	0.008324		16.817	1.81166		16.817	19.4625
							16.826	0		16.825	0.005467		16.826	0		16.826	0.0086		16.826	1.8083		16.826	19.5526
							16.834	0		16.833	0		16.834	0		16.834	0.011733		16.834	1.80883		16.834	19.6284
							16.842	0		16.842	0		16.842	0		16.842	0		16.842	1.81252		16.842	19.6457
							16.851	0		16.85	0.001658		16.851	0		16.851	0		16.851	1.80882		16.851	19.6335
							16.859	0		16.858	0.004211		16.859	0		16.859	0		16.859	1.8115		16.859	19.6061
							16.867	0		16.867	0.003945		16.867	0		16.867	0		16.867	1.81114		16.867	19.5372
							16.876	0		16.875	0.008339		16.876	0		16.876	0		16.876	1.80747		16.876	19.4508
							16.884	0		16.883	0.005122		16.884	0		16.884	0		16.884	1.80493		16.884	19.2879
							16.892	0		16.892	0.00707		16.892	0		16.892	0		16.892	1.80823		16.892	19.193
							16.901	0		16.9	0.012797		16.901	0		16.901	0		16.901	1.81277		16.901	19.0723
							16.909	0		16.908	0.016911		16.909	0		16.909	0		16.909	1.80652		16.909	18.9408
							16.917	0		16.917	0.010359		16.917	0		16.917	0		16.917	1.80333		16.917	18.7831
							16.926	0		16.925	0.005872		16.926	0		16.926	0		16.926	1.79545		16.926	18.69
							16.934	0		16.933	0.002255		16.934	0		16.934	0		16.934	1.78438		16.934	18.4933
							16.942	0		16.942	0		16.942	0		16.942	0		16.942	1.76737		16.942	18.2686
							16.951	0		16.95	0		16.951	0		16.951	0		16.951	1.7526		16.951	18.0271
							16.959	0		16.958	0.002427		16.959	0		16.959	0		16.959	1.74399		16.959	17.7735
							16.967	0		16.967	0.010839		16.967	0		16.967	0		16.967	1.7343		16.967	17.5043
							16.976	0		16.975	0.013005		16.976	0		16.976	0		16.976	1.72555		16.976	17.2225
							16.984	0		16.983	0.011761		16.984	0		16.984	0		16.984	1.71648		16.984	16.9384
							16.992	0		16.992	0.007895		16.992	0		16.992	0		16.992	1.70969		16.992	16.6447
							17.001	0		17	0		17.001	0		17.001	0		17.001	1.70121		17.001	16.3265
							17.009	0		17.008	0		17.009	0		17.009	0		17.009	1.69415		17.009	15.8945
							17.017	0		17.017	0		17.017	0		17.017	0		17.017	1.68595		17.017	15.5817
							17.026	0		17.025	0		17.026	0		17.026	0.022216		17.026	1.68261		17.026	15.2576
							17.034	0		17.033	0		17.034	0		17.034	0.03954		17.034	1.66678		17.034	14.9268
							17.042	0		17.042	0		17.042	0		17.042	0.005317		17.042	1.63938		17.042	14.6133
							17.051	0		17.05	0		17.051	0		17.051	0.008988		17.051	1.61654		17.051	14.4022
							17.059	0		17.058	0		17.059	0		17.059	0.008519		17.059	1.59728		17.059	14.0702
							17.067	0		17.067	0		17.067	0		17.067	0		17.067	1.57174		17.067	13.7553
							17.076	0		17.075	0		17.076	0		17.076	0		17.076	1.55675		17.076	13.4352
							17.084	0		17.083	0		17.084	0		17.084	0		17.084	1.54619		17.084	13.1101
							17.092	0		17.092	0		17.092	0		17.092	0		17.092	1.56076		17.092	12.7971
							17.101	0		17.1	0		17.101	0		17.101	0		17.101	1.55094		17.101	12.4877
							17.109	0		17.108	0		17.109	0		17.109	0		17.109	1.53633		17.109	12.0994
							17.117	0		17.117	0		17.117	0		17.117	0		17.117	1.53089		17.117	11.781
							17.126	0		17.125	0		17.126	0		17.126	0		17.126	1.51109		17.126	11.458
							17.134	0		17.133	0.021249		17.134	0		17.134	0		17.134	1.45908		17.134	11.1354
							17.142	0		17.142	0.025774		17.142	0		17.142	0		17.142	1.45459		17.142	10.8249
							17.151	0		17.15	0.020758		17.151	0		17.151	0		17.151	1.43751		17.151	10.5869
							17.159	0		17.158	0		17.159	0		17.159	0		17.159	1.45412		17.159	10.2973
							17.167	0		17.167	0		17.167	0		17.167	0		17.167	1.44356		17.167	10.0233
							17.176	0		17.175	0		17.176	0		17.176	0		17.176	1.44029		17.176	9.73869
							17.184	0		17.183	0		17.184	0		17.184	0		17.184	1.4055		17.184	9.45332
							17.192	0		17.192	0		17.192	0		17.192	0		17.192	1.39897		17.192	9.1729
							17.201	0		17.2	0		17.201	0		17.201	0		17.201	1.35275		17.201	8.88778
							17.209	0		17.208	0		17.209	0		17.209	0		17.209	1.33827		17.209	8.62327
							17.217	0		17.217	0		17.217	0		17.217	0		17.217	1.32025		17.217	8.36931
							17.226	0		17.225	0		17.226	0		17.226	0		17.226	1.31161		17.226	8.12044
							17.234	0		17.233	0		17.234	0		17.234	0		17.234	1.29556		17.234	7.89123
							17.242	0		17.242	0		17.242	0		17.242	0		17.242	1.28486		17.242	7.67324
							17.251	0		17.25	0		17.251	0		17.251	0		17.251	1.27284		17.251	7.43667
							17.259	0		17.258	0		17.259	0		17.259	0		17.259	1.24973		17.259	7.2136
							17.267	0		17.267	0		17.267	0		17.267	0		17.267	1.21606		17.267	6.99729
							17.276	0		17.275	0		17.276	0		17.276	0		17.276	1.18244		17.276	6.7797
							17.284	0		17.283	0		17.284	0		17.284	0		17.284	1.13642		17.284	6.55261
							17.292	0		17.292	0		17.292	0		17.292	0		17.292	1.13904		17.292	6.33775
							17.301	0		17.3	0		17.301	0		17.301	0		17.301	1.11954		17.301	6.15184
							17.309	0		17.308	0		17.309	0		17.309	0		17.309	1.10687		17.309	5.949
							17.317	0		17.317	0		17.317	0		17.317	0.02406		17.317	1.08983		17.317	5.74652
							17.326	0		17.325	0		17.326	0		17.326	0.014455		17.326	1.06982		17.326	5.57289
							17.334	0		17.333	0		17.334	0		17.334	0		17.334	1.00579		17.334	5.40403
							17.342	0		17.342	0		17.342	0		17.342	0		17.342	0.960401		17.342	5.22033
							17.351	0		17.35	0.015162		17.351	0		17.351	0		17.351	0.920718		17.351	5.07578
							17.359	0		17.358	0		17.359	0		17.359	0		17.359	0.877384		17.359	4.92642
							17.367	0		17.367	0		17.367	0		17.367	0		17.367	0.838189		17.367	4.77629
							17.376	0		17.375	0		17.376	0		17.376	0		17.376	0.79896		17.376	4.63687
							17.384	0		17.383	0		17.384	0		17.384	0		17.384	0.784826		17.384	4.49397
							17.392	0		17.392	0		17.392	0		17.392	0		17.392	0.754545		17.392	4.33623
							17.401	0		17.4	0		17.401	0		17.401	0.007317		17.401	0.736745		17.401	4.19179
							17.409	0		17.408	0		17.409	0		17.409	0.010876		17.409	0.715074		17.409	4.06332
							17.417	0		17.417	0		17.417	0		17.417	0.005205		17.417	0.688186		17.417	3.93346
							17.426	0		17.425	0		17.426	0.002551		17.426	0		17.426	0.654872		17.426	3.80866
							17.434	0		17.433	0		17.434	0.000342		17.434	0		17.434	0.623878		17.434	3.69219
							17.442	0		17.442	0		17.442	0		17.442	0		17.442	0.599234		17.442	3.58724
							17.451	0		17.45	0		17.451	0.001004		17.451	0		17.451	0.57065		17.451	3.47267
							17.459	0		17.458	0		17.459	0.011112		17.459	0		17.459	0.547259		17.459	3.35513
							17.467	0		17.467	0		17.467	0.013776		17.467	0		17.467	0.522128		17.467	3.25147
							17.476	0		17.475	0		17.476	0.009736		17.476	0.014513		17.476	0.508255		17.476	3.14638
							17.484	0		17.483	0		17.484	0.008426		17.484	0.007158		17.484	0.508149		17.484	3.04636
							17.492	0		17.492	0		17.492	0.006621		17.492	0.004865		17.492	0.494878		17.492	2.95937
							17.501	0		17.5	0		17.501	0		17.501	0.006515		17.501	0.488227		17.501	2.88292
							17.509	0		17.508	0		17.509	0		17.509	0.011247		17.509	0.47665		17.509	2.80013
							17.517	0		17.517	0		17.517	0		17.517	0		17.517	0.453815		17.517	2.72584
							17.526	0		17.525	0		17.526	0.003157		17.526	0		17.526	0.401496		17.526	2.65189
							17.534	0		17.533	0		17.534	0.006238		17.534	0.006859		17.534	0.375314		17.534	2.56628
							17.542	0		17.542	0		17.542	0.005991		17.542	0.005016		17.542	0.383671		17.542	2.48902
							17.551	0		17.55	0		17.551	0.013923		17.551	0.024484		17.551	0.383571		17.551	2.41989
							17.559	0		17.558	0		17.559	0.019888		17.559	0.043896		17.559	0.367331		17.559	2.3505
							17.567	0		17.567	0		17.567	0.016922		17.567	0.046417		17.567	0.358377		17.567	2.27346
							17.576	0		17.575	0		17.576	0.021921		17.576	0.06687		17.576	0.360999		17.576	2.21266
							17.584	0		17.583	0		17.584	0.036166		17.584	0.087676		17.584	0.3282		17.584	2.13461
							17.592	0		17.592	0		17.592	0.035187		17.592	0.06538		17.592	0.293747		17.592	2.07268
							17.601	0		17.6	0		17.601	0.03613		17.601	0.051748		17.601	0.272237		17.601	2.01591
							17.609	0		17.608	0		17.609	0.041125		17.609	0.047377		17.609	0.251873		17.609	1.9645
							17.617	0		17.617	0		17.617	0.044184		17.617	0.017257		17.617	0.204815		17.617	1.90396
							17.626	0		17.625	0		17.626	0.041182		17.626	0.012776		17.626	0.161683		17.626	1.85549
							17.634	0		17.633	0		17.634	0.041308		17.634	0.022966		17.634	0.144145		17.634	1.79487
							17.642	0		17.642	0		17.642	0.047899		17.642	0.044785		17.642	0.138147		17.642	1.72914
							17.651	0		17.65	0		17.651	0.056195		17.651	0.068511		17.651	0.150497		17.651	1.66621
							17.659	0		17.658	0		17.659	0.055066		17.659	0.084038		17.659	0.14921		17.659	1.63282
							17.667	0		17.667	0		17.667	0.054796		17.667	0.09333		17.668	0.129221		17.667	1.60256
							17.676	0		17.675	0		17.676	0.059886		17.676	0.110646		17.676	0.094295		17.676	1.57514
							17.684	0		17.683	0		17.684	0.06125		17.684	0.131497		17.684	0.065204		17.684	1.55138
							17.692	0		17.692	0		17.692	0.057129		17.692	0.140956		17.693	0.014739		17.692	1.5358
							17.701	0		17.7	0		17.701	0.063506		17.701	0.149822		17.701	0		17.701	1.48625
							17.709	0		17.708	0		17.709	0.069527		17.709	0.145966		17.709	0		17.709	1.43737
							17.717	0		17.717	0		17.717	0.074578		17.717	0.148298		17.718	0		17.717	1.38594
							17.726	0		17.725	0.011039		17.726	0.076042		17.726	0.113223		17.726	0		17.726	1.34791
							17.734	0		17.733	0.023567		17.734	0.076734		17.734	0.096355		17.734	0		17.734	1.30452
							17.743	0		17.742	0.022107		17.742	0.080619		17.742	0.089669		17.743	0		17.742	1.28439
							17.751	0		17.75	0.020719		17.751	0.079104		17.751	0.087177		17.751	0		17.751	1.19989
							17.759	0		17.758	0.012078		17.759	0.08002		17.759	0.079399		17.759	0		17.759	1.17637
							17.768	0		17.767	0		17.767	0.082062		17.767	0.082599		17.768	0		17.767	1.14253
							17.776	0		17.775	0		17.776	0.088217		17.776	0.076963		17.776	0		17.776	1.09766
							17.784	0		17.783	0		17.784	0.081066		17.784	0.071162		17.784	0		17.784	1.05625
							17.793	0		17.792	0		17.792	0.083922		17.792	0.066187		17.793	0		17.792	1.08725
							17.801	0		17.8	0		17.801	0.080479		17.801	0.063264		17.801	0		17.801	1.06945
							17.809	0		17.808	0		17.809	0.075856		17.809	0.06826		17.809	0		17.809	1.04586
							17.818	0		17.817	0		17.817	0.068938		17.817	0.079589		17.818	0		17.817	1.04267
							17.826	0		17.825	0		17.826	0.072528		17.826	0.086733		17.826	0		17.826	1.01401
							17.834	0		17.833	0		17.834	0.067429		17.834	0.094615		17.834	0		17.834	0.977059
							17.843	0		17.842	0		17.842	0.070136		17.842	0.10679		17.843	0		17.842	0.893381
							17.851	0		17.85	0		17.851	0.076781		17.851	0.125205		17.851	0		17.851	0.830063
							17.859	0		17.858	0		17.859	0.075526		17.859	0.148872		17.859	0		17.859	0.797501
							17.868	0		17.867	0		17.867	0.072187		17.868	0.172343		17.868	0		17.867	0.748799
							17.876	0		17.875	0		17.876	0.074201		17.876	0.187172		17.876	0		17.876	0.625705
							17.884	0		17.883	0		17.884	0.076446		17.884	0.183565		17.884	0		17.884	0.623916
							17.893	0		17.892	0		17.893	0.07443		17.893	0.173794		17.893	0		17.892	0.611574
							17.901	0		17.9	0		17.901	0.087911		17.901	0.156462		17.901	0		17.901	0.576033
							17.909	0		17.908	0		17.909	0.092782		17.909	0.160629		17.909	0		17.909	0.569592
							17.918	0		17.917	0		17.918	0.093629		17.918	0.172008		17.918	0		17.918	0.64517
							17.926	0		17.925	0		17.926	0.093844		17.926	0.165503		17.926	0		17.926	0.65501
							17.934	0		17.933	0		17.934	0.097143		17.934	0.160266		17.934	0		17.934	0.674982
							17.943	0		17.942	0		17.943	0.093698		17.943	0.152456		17.943	0		17.943	0.68047
							17.951	0		17.95	0		17.951	0.098359		17.951	0.141562		17.951	0		17.951	0.679092
							17.959	0		17.958	0		17.959	0.099685		17.959	0.130255		17.959	0		17.959	0.657479
							17.968	0		17.967	0		17.968	0.099657		17.968	0.140152		17.968	0		17.968	0.647947
							17.976	0		17.975	0		17.976	0.101603		17.976	0.149222		17.976	0		17.976	0.611543
							17.984	0		17.983	0		17.984	0.104878		17.984	0.158516		17.984	0		17.984	0.581137
							17.993	0		17.992	0		17.993	0.103682		17.993	0.148227		17.993	0		17.993	0.55848
							18.001	0		18	0		18.001	0.106857		18.001	0.148816		18.001	0		18.001	0.558859
							18.009	0		18.008	0		18.009	0.110329		18.009	0.152506		18.009	0		18.009	0.549972
							18.018	0		18.017	0		18.018	0.11188		18.018	0.154016		18.018	0		18.018	0.547898
							18.026	0		18.025	0		18.026	0.113012		18.026	0.155752		18.026	0		18.026	0.537038
							18.034	0		18.033	0.007716		18.034	0.117085		18.034	0.163352		18.034	0		18.034	0.533814
							18.043	0		18.042	0.020367		18.043	0.121754		18.043	0.163221		18.043	0		18.043	0.530004
							18.051	0		18.05	0.019492		18.051	0.124464		18.051	0.164226		18.051	0		18.051	0.508112
							18.059	0		18.058	0.02381		18.059	0.113924		18.059	0.160716		18.059	0		18.059	0.496957
							18.068	0		18.067	0.033673		18.068	0.116123		18.068	0.1639		18.068	0		18.068	0.494675
							18.076	0		18.075	0.026289		18.076	0.113048		18.076	0.171261		18.076	0		18.076	0.488646
							18.084	0		18.083	0.014348		18.084	0.105534		18.084	0.183145		18.084	0		18.084	0.474872
							18.093	0		18.092	0.005475		18.093	0.088941		18.093	0.181634		18.093	0		18.093	0.476317
							18.101	0		18.1	0		18.101	0.098051		18.101	0.188156		18.101	0		18.101	0.455825
							18.109	0		18.108	0		18.109	0.096459		18.109	0.194655		18.109	0		18.109	0.436663
							18.118	0		18.117	0		18.118	0.088724		18.118	0.192836		18.118	0		18.118	0.405489
							18.126	0		18.125	0		18.126	0.094644		18.126	0.186897		18.126	0		18.126	0.405233
							18.134	0		18.133	0		18.134	0.112236		18.134	0.192016		18.134	0		18.134	0.386821
							18.143	0		18.142	0		18.143	0.110214		18.143	0.19387		18.143	0		18.143	0.396133
							18.151	0		18.15	0		18.151	0.105088		18.151	0.199109		18.151	0		18.151	0.400137
							18.159	0		18.158	0		18.159	0.113383		18.159	0.203664		18.159	0		18.159	0.409926
							18.168	0		18.167	0		18.168	0.114035		18.168	0.209769		18.168	0		18.168	0.376186
							18.176	0		18.175	0		18.176	0.108245		18.176	0.218373		18.176	0		18.176	0.343509
							18.184	0		18.183	0		18.184	0.107688		18.184	0.225185		18.184	0		18.184	0.324039
							18.193	0		18.192	0		18.193	0.109301		18.193	0.227862		18.193	0		18.193	0.304211
							18.201	0		18.2	0		18.201	0.106644		18.201	0.249182		18.201	0		18.201	0.301584
							18.209	0		18.208	0		18.209	0.105544		18.209	0.247943		18.209	0		18.209	0.324582
							18.218	0		18.217	0		18.218	0.108014		18.218	0.236666		18.218	0		18.218	0.346015
							18.226	0		18.225	0		18.226	0.109456		18.226	0.233369		18.226	0		18.226	0.346761
							18.234	0		18.233	0		18.234	0.106176		18.234	0.22538		18.234	0		18.234	0.358222
							18.243	0		18.242	0		18.243	0.105297		18.243	0.205304		18.243	0		18.243	0.351871
							18.251	0		18.25	0		18.251	0.099278		18.251	0.202557		18.251	0		18.251	0.337012
							18.259	0		18.258	0		18.259	0.09393		18.259	0.207158		18.259	0		18.259	0.334007
							18.268	0		18.267	0		18.268	0.086153		18.268	0.210195		18.268	0		18.268	0.335284
							18.276	0		18.275	0		18.276	0.090126		18.276	0.21674		18.276	0		18.276	0.321129
							18.284	0		18.283	0		18.284	0.084478		18.284	0.207095		18.284	0		18.284	0.321782
							18.293	0		18.292	0		18.293	0.08361		18.293	0.198643		18.293	0		18.293	0.315145
							18.301	0		18.3	0		18.301	0.087218		18.301	0.194527		18.301	0		18.301	0.294363
							18.309	0		18.308	0		18.309	0.08664		18.309	0.199786		18.309	0		18.309	0.270184
							18.318	0		18.317	0		18.318	0.079904		18.318	0.225036		18.318	0		18.318	0.234529
							18.326	0		18.325	0		18.326	0.07839		18.326	0.227587		18.326	0		18.326	0.175876
							18.334	0		18.333	0		18.334	0.078969		18.334	0.234868		18.334	0		18.334	0.158537
							18.343	0		18.342	0		18.343	0.068127		18.343	0.232967		18.343	0		18.343	0.169191
							18.351	0		18.35	0		18.351	0.070445		18.351	0.226778		18.351	0		18.351	0.16914
							18.359	0		18.359	0		18.359	0.071196		18.359	0.194879		18.359	0		18.359	0.182031
							18.368	0		18.367	0		18.368	0.075582		18.368	0.203357		18.368	0		18.368	0.206532
							18.376	0		18.375	0		18.376	0.068152		18.376	0.213591		18.376	0		18.376	0.204181
							18.384	0		18.384	0		18.384	0.065466		18.384	0.219766		18.384	0		18.384	0.193528
							18.393	0		18.392	0		18.393	0.062261		18.393	0.218682		18.393	0		18.393	0.184971
							18.401	0		18.4	0		18.401	0.060419		18.401	0.264558		18.401	0		18.401	0.190625
							18.409	0		18.409	0		18.409	0.052212		18.409	0.269501		18.409	0		18.409	0.200379
							18.418	0		18.417	0		18.418	0.050057		18.418	0.258938		18.418	0		18.418	0.205808
							18.426	0		18.425	0		18.426	0.053655		18.426	0.251676		18.426	0		18.426	0.194996
							18.434	0		18.434	0		18.434	0.052226		18.434	0.245153		18.434	0		18.434	0.19689
							18.443	0		18.442	0		18.443	0.049148		18.443	0.201116		18.443	0		18.443	0.182593
							18.451	0		18.45	0		18.451	0.046245		18.451	0.187606		18.451	0		18.451	0.165794
							18.459	0		18.459	0		18.459	0.047565		18.459	0.188673		18.459	0		18.459	0.158058
							18.468	0		18.467	0		18.468	0.041084		18.468	0.195087		18.468	0		18.468	0.158478
							18.476	0		18.475	0		18.476	0.041188		18.476	0.200168		18.476	0		18.476	0.155752
							18.484	0		18.484	0		18.484	0.043943		18.484	0.199245		18.484	0		18.484	0.163696
							18.493	0		18.492	0		18.493	0.048818		18.493	0.200203		18.493	0		18.493	0.172265
							18.501	0		18.5	0		18.501	0.050178		18.501	0.195788		18.501	0		18.501	0.172698
							18.509	0		18.509	0		18.509	0.057336		18.509	0.184909		18.509	0		18.509	0.17997
							18.518	0		18.517	0		18.518	0.051939		18.518	0.179753		18.518	0		18.518	0.180268
							18.526	0		18.525	0		18.526	0.027291		18.526	0.20132		18.526	0		18.526	0.173349
							18.534	0		18.534	0		18.534	0.014847		18.534	0.217481		18.534	0		18.534	0.175877
							18.543	0		18.542	0		18.543	0.004109		18.543	0.21693		18.543	0		18.543	0.179301
							18.551	0		18.55	0		18.551	0		18.551	0.218167		18.551	0		18.551	0.176413
							18.559	0		18.559	0		18.559	0		18.559	0.213377		18.559	0		18.559	0.173373
							18.568	0		18.567	0		18.568	0.00344		18.568	0.182621		18.568	0		18.568	0.180852
							18.576	0		18.575	0		18.576	0		18.576	0.154546		18.576	0		18.576	0.185889
							18.584	0		18.584	0		18.584	0		18.584	0.150229		18.584	0		18.584	0.171211
							18.593	0		18.592	0		18.593	0		18.593	0.152991		18.593	0		18.593	0.16088
							18.601	0		18.6	0		18.601	0		18.601	0.163301		18.601	0		18.601	0.122299
							18.609	0		18.609	0		18.609	0		18.609	0.171199		18.609	0		18.609	0.119622
							18.618	0		18.617	0		18.618	0		18.618	0.218622		18.618	0		18.618	0.108601
							18.626	0		18.625	0		18.626	0		18.626	0.226073		18.626	0		18.626	0.116856
							18.634	0		18.634	0		18.634	0		18.634	0.222632		18.634	0		18.634	0.120285
							18.643	0		18.642	0		18.643	0		18.643	0.206616		18.643	0		18.643	0.156414
							18.651	0		18.65	0		18.651	0		18.651	0.199633		18.651	0		18.651	0.12706
							18.659	0		18.659	0		18.659	0		18.659	0.155594		18.659	0		18.659	0.055765
							18.668	0		18.667	0		18.668	0		18.668	0.146357		18.668	0		18.668	0.040928
							18.676	0		18.675	0		18.676	0		18.676	0.142443		18.676	0		18.676	0.030285
							18.684	0		18.684	0		18.684	0		18.684	0.180125		18.684	0		18.684	0.01847
							18.693	0		18.692	0		18.693	0		18.693	0.171079		18.693	0		18.693	0.039177
							18.701	0		18.7	0		18.701	0		18.701	0.161658		18.701	0		18.701	0.109562
							18.709	0		18.709	0		18.709	0		18.709	0.160281		18.709	0		18.709	0.12243
							18.718	0		18.717	0		18.718	0		18.718	0.158614		18.718	0		18.718	0.13742
							18.726	0		18.725	0		18.726	0		18.726	0.12352		18.726	0		18.726	0.1575
							18.734	0		18.734	0		18.734	0		18.734	0.126679		18.734	0		18.734	0.157349
							18.743	0		18.742	0		18.743	0		18.743	0.135899		18.743	0		18.743	0.149295
							18.751	0		18.75	0		18.751	0		18.751	0.1322		18.751	0		18.751	0.135794
							18.759	0		18.759	0		18.759	0		18.759	0.13541		18.759	0		18.759	0.120916
							18.768	0		18.767	0		18.768	0		18.768	0.135653		18.768	0		18.768	0.117222
							18.776	0		18.775	0		18.776	0		18.776	0.130991		18.776	0		18.776	0.105411
							18.784	0		18.784	0		18.784	0		18.784	0.11956		18.784	0		18.784	0.093011
							18.793	0		18.792	0		18.793	0		18.793	0.114861		18.793	0		18.793	0.095012
							18.801	0		18.8	0		18.801	0		18.801	0.106298		18.801	0		18.801	0.09745
							18.809	0		18.809	0		18.809	0		18.809	0.099618		18.809	0		18.809	0.083573
							18.818	0		18.817	0		18.818	0		18.818	0.095508		18.818	0		18.818	0.091668
							18.826	0		18.825	0		18.826	0		18.826	0.101048		18.826	0		18.826	0.11033
							18.834	0		18.834	0		18.834	0		18.834	0.103249		18.834	0		18.834	0.116371
							18.843	0		18.842	0		18.843	0		18.843	0.104824		18.843	0		18.843	0.111614
							18.851	0		18.85	0		18.851	0		18.851	0.107427		18.851	0		18.851	0.115429
							18.859	0		18.859	0		18.859	0		18.859	0.130522		18.859	0		18.859	0.117371
							18.868	0		18.867	0		18.868	0		18.868	0.13978		18.868	0		18.868	0.091338
							18.876	0		18.875	0		18.876	0		18.876	0.135293		18.876	0		18.876	0.018586
							18.884	0		18.884	0		18.884	0		18.884	0.1256		18.884	0		18.884	0.008976
							18.893	0		18.892	0		18.893	0		18.893	0.118568		18.893	0		18.893	0.00032
							18.901	0		18.9	0		18.901	0		18.901	0.098248		18.901	0		18.901	0
							18.909	0		18.909	0		18.909	0		18.909	0.08267		18.909	0		18.909	0
							18.918	0		18.917	0		18.918	0		18.918	0.073937		18.918	0		18.918	0
							18.926	0		18.925	0		18.926	0		18.926	0.062302		18.926	0		18.926	0
							18.934	0		18.934	0		18.934	0		18.934	0.049338		18.934	0		18.934	0
							18.943	0		18.942	0		18.943	0		18.943	0.050573		18.943	0		18.943	0
							18.951	0		18.95	0		18.951	0		18.951	0.0454		18.951	0		18.951	0.012028
							18.959	0		18.959	0		18.959	0		18.959	0.048676		18.959	0		18.959	0.030402
							18.968	0		18.967	0		18.968	0		18.968	0.059915		18.968	0		18.968	0.059554
							18.976	0		18.975	0		18.976	0		18.976	0.059202		18.976	0		18.976	0.032711
							18.984	0		18.984	0		18.984	0		18.984	0.052455		18.984	0		18.984	0
							18.993	0		18.992	0		18.993	0		18.993	0.082739		18.993	0		18.993	0
							19.001	0		19	0		19.001	0		19.001	0.078063		19.001	0		19.001	0
							19.009	0		19.009	0		19.009	0		19.009	0.060749		19.009	0		19.009	0
							19.018	0		19.017	0		19.018	0		19.018	0.067218		19.018	0		19.018	0
							19.026	0		19.025	0		19.026	0		19.026	0.064711		19.026	0		19.026	0.015696
							19.034	0		19.034	0		19.034	0		19.034	0.021085		19.034	0		19.034	0.013055
							19.043	0		19.042	0		19.043	0		19.043	0.007516		19.043	0		19.043	0
							19.051	0		19.05	0		19.051	0		19.051	0.010551		19.051	0		19.051	0
							19.059	0		19.059	0		19.059	0		19.059	0		19.059	0		19.059	0
							19.068	0		19.067	0		19.068	0		19.068	0		19.068	0		19.068	0
							19.076	0		19.075	0		19.076	0		19.076	0		19.076	0		19.076	0
							19.084	0		19.084	0		19.084	0		19.084	0		19.084	0		19.084	0
							19.093	0		19.092	0		19.093	0		19.093	0		19.093	0		19.093	0
							19.101	0		19.1	0		19.101	0		19.101	0		19.101	0		19.101	0
							19.109	0		19.109	0		19.109	0		19.109	0		19.109	0		19.109	0
							19.118	0		19.117	0		19.118	0		19.118	0		19.118	0		19.118	0.010823
							19.126	0		19.125	0		19.126	0		19.126	0		19.126	0		19.126	0.015124
							19.134	0		19.134	0		19.134	0		19.134	0		19.134	0		19.134	0.029396
							19.143	0		19.142	0		19.143	0		19.143	0		19.143	0		19.143	0.022034
							19.151	0		19.15	0		19.151	0		19.151	0		19.151	0		19.151	0.005374
							19.159	0		19.159	0		19.159	0		19.159	0		19.159	0		19.159	0.004761
							19.168	0		19.167	0		19.168	0		19.168	0		19.168	0		19.168	0
							19.176	0		19.175	0		19.176	0		19.176	0		19.176	0		19.176	0
							19.184	0		19.184	0		19.184	0		19.184	0		19.184	0		19.184	0
							19.193	0		19.192	0		19.193	0		19.193	0		19.193	0		19.193	0
							19.201	0		19.2	0		19.201	0		19.201	0		19.201	0		19.201	0
							19.209	0		19.209	0		19.209	0		19.209	0		19.209	0		19.209	0
							19.218	0		19.217	0		19.218	0		19.218	0		19.218	0		19.218	0.021192
							19.226	0		19.225	0		19.226	0		19.226	0		19.226	0		19.226	0.049226
							19.234	0		19.234	0		19.234	0		19.234	0		19.235	0		19.234	0.040442
							19.243	0		19.242	0		19.243	0		19.243	0		19.243	0		19.243	0.049388
							19.251	0		19.25	0		19.251	0		19.251	0		19.251	0		19.251	0.06137
							19.259	0		19.259	0		19.259	0		19.259	0		19.26	0		19.259	0.062744
							19.268	0		19.267	0		19.268	0		19.268	0		19.268	0		19.268	0.058448
							19.276	0		19.275	0		19.276	0		19.276	0		19.276	0		19.276	0.076964
							19.284	0		19.284	0		19.284	0		19.284	0		19.285	0		19.284	0.080013
							19.293	0		19.292	0		19.293	0		19.293	0		19.293	0		19.293	0.039316
							19.301	0		19.3	0		19.301	0		19.301	0		19.301	0		19.301	0
							19.31	0		19.309	0		19.309	0		19.309	0		19.31	0		19.309	0
							19.318	0		19.317	0		19.318	0		19.318	0		19.318	0		19.318	0
							19.326	0		19.325	0		19.326	0		19.326	0		19.326	0		19.326	0
							19.335	0		19.334	0		19.334	0		19.334	0		19.335	0		19.334	0
							19.343	0		19.342	0		19.343	0		19.343	0		19.343	0		19.343	0
							19.351	0		19.35	0		19.351	0		19.351	0		19.351	0		19.351	0
							19.36	0		19.359	0		19.359	0		19.359	0		19.36	0		19.359	0.012539
							19.368	0		19.367	0		19.368	0		19.368	0		19.368	0		19.368	0.029481
							19.376	0		19.375	0		19.376	0		19.376	0		19.376	0		19.376	0.01823
							19.385	0		19.384	0		19.384	0		19.384	0		19.385	0		19.384	0.012186
							19.393	0		19.392	0		19.393	0		19.393	0		19.393	0		19.393	0
							19.401	0		19.4	0		19.401	0		19.401	0		19.401	0		19.401	0.001017
							19.41	0		19.409	0		19.409	0		19.409	0		19.41	0		19.409	0
							19.418	0		19.417	0		19.418	0		19.418	0		19.418	0		19.418	0
							19.426	0		19.425	0		19.426	0		19.426	0		19.426	0		19.426	0
							19.435	0		19.434	0		19.434	0		19.435	0		19.435	0		19.434	0.01284
							19.443	0		19.442	0		19.443	0		19.443	0		19.443	0		19.443	0
							19.451	0		19.45	0		19.451	0		19.451	0		19.451	0		19.451	0.017173
							19.46	0		19.459	0		19.46	0		19.46	0		19.46	0		19.459	0.02955
							19.468	0		19.467	0		19.468	0		19.468	0		19.468	0		19.468	0.077201
							19.476	0		19.475	0		19.476	0		19.476	0		19.476	0		19.476	0.095645
							19.485	0		19.484	0		19.485	0		19.485	0		19.485	0		19.485	0.121523
							19.493	0		19.492	0		19.493	0		19.493	0		19.493	0		19.493	0.135006
							19.501	0		19.5	0		19.501	0		19.501	0		19.501	0		19.501	0.141147
							19.51	0		19.509	0		19.51	0		19.51	0		19.51	0		19.51	0.140124
							19.518	0		19.517	0		19.518	0		19.518	0		19.518	0		19.518	0.148786
							19.526	0		19.525	0		19.526	0		19.526	0		19.526	0		19.526	0.155973
							19.535	0		19.534	0		19.535	0		19.535	0		19.535	0		19.535	0.141067
							19.543	0		19.542	0		19.543	0		19.543	0		19.543	0		19.543	0.131019
							19.551	0		19.55	0		19.551	0		19.551	0		19.551	0		19.551	0.107191
							19.56	0		19.559	0		19.56	0		19.56	0		19.56	0		19.56	0.097085
							19.568	0		19.567	0		19.568	0		19.568	0		19.568	0		19.568	0.09188
							19.576	0		19.575	0		19.576	0		19.576	0		19.576	0		19.576	0.099994
							19.585	0		19.584	0		19.585	0		19.585	0		19.585	0		19.585	0.108371
							19.593	0		19.592	0		19.593	0		19.593	0		19.593	0		19.593	0.135629
							19.601	0		19.6	0.007327		19.601	0		19.601	0		19.601	0		19.601	0.140839
							19.61	0		19.609	0.007697		19.61	0		19.61	0		19.61	0		19.61	0.139116
							19.618	0		19.617	0		19.618	0		19.618	0		19.618	0		19.618	0.138474
							19.626	0		19.625	0		19.626	0		19.626	0		19.626	0		19.626	0.148145
							19.635	0		19.634	0		19.635	0		19.635	0		19.635	0		19.635	0.15257
							19.643	0		19.642	0		19.643	0		19.643	0		19.643	0		19.643	0.143103
							19.651	0		19.65	0		19.651	0		19.651	0		19.651	0		19.651	0.145376
							19.66	0		19.659	0.001744		19.66	0		19.66	0		19.66	0		19.66	0.136582
							19.668	0		19.667	0.034954		19.668	0		19.668	0		19.668	0		19.668	0.121683
							19.676	0		19.675	0.042211		19.676	0		19.676	0		19.676	0		19.676	0.113683
							19.685	0		19.684	0.040705		19.685	0		19.685	0		19.685	0		19.685	0.125401
							19.693	0		19.692	0.0339		19.693	0		19.693	0		19.693	0		19.693	0.13487
							19.701	0		19.7	0.021502		19.701	0		19.701	0		19.701	0		19.701	0.162403
							19.71	0		19.709	0.01046		19.71	0		19.71	0		19.71	0		19.71	0.173418
							19.718	0		19.717	0.006192		19.718	0		19.718	0		19.718	0		19.718	0.177698
							19.726	0		19.725	0.02027		19.726	0		19.726	0		19.726	0		19.726	0.182436
							19.735	0		19.734	0.024921		19.735	0		19.735	0		19.735	0		19.735	0.191619
							19.743	0		19.742	0.052498		19.743	0		19.743	0		19.743	0		19.743	0.181529
							19.751	0		19.75	0.027273		19.751	0		19.751	0		19.751	0		19.751	0.153145
							19.76	0		19.759	0.019039		19.76	0		19.76	0		19.76	0		19.76	0.142563
							19.768	0		19.767	0.012785		19.768	0		19.768	0		19.768	0		19.768	0.128997
							19.776	0		19.775	0.018341		19.776	0		19.776	0		19.776	0		19.776	0.099325
							19.785	0		19.784	0		19.785	0		19.785	0		19.785	0		19.785	0.083081
							19.793	0		19.792	0		19.793	0		19.793	0		19.793	0		19.793	0.105728
							19.801	0		19.8	0		19.801	0		19.801	0		19.801	0		19.801	0.108996
							19.81	0		19.809	0		19.81	0		19.81	0		19.81	0		19.81	0.104948
							19.818	0		19.817	0		19.818	0		19.818	0		19.818	0		19.818	0.105432
							19.826	0		19.825	0		19.826	0		19.826	0		19.826	0		19.826	0.103855
							19.835	0		19.834	0.003687		19.835	0		19.835	0		19.835	0		19.835	0.063288
							19.843	0		19.842	0.010099		19.843	0		19.843	0		19.843	0		19.843	0.06379
							19.851	0		19.85	0.030369		19.851	0		19.851	0		19.851	0		19.851	0.087221
							19.86	0		19.859	0.026351		19.86	0.002559		19.86	0		19.86	0		19.86	0.108521
							19.868	0		19.867	0.024848		19.868	0.049881		19.868	0		19.868	0		19.868	0.135861
							19.876	0		19.875	0.022766		19.876	0.065717		19.876	0		19.876	0		19.876	0.189956
							19.885	0		19.884	0.028098		19.885	0.080436		19.885	0		19.885	0		19.885	0.20143
							19.893	0		19.892	0.022131		19.893	0.090028		19.893	0		19.893	0		19.893	0.200175
							19.901	0		19.9	0.023173		19.901	0.094815		19.901	0		19.901	0		19.901	0.190104
							19.91	0		19.909	0.028077		19.91	0.105125		19.91	0		19.91	0		19.91	0.181228
							19.918	0		19.917	0.036861		19.918	0.10951		19.918	0		19.918	0		19.918	0.124818
							19.926	0		19.926	0.044713		19.926	0.109914		19.926	0		19.926	0		19.926	0.068725
							19.935	0		19.934	0.049657		19.935	0.11164		19.935	0		19.935	0		19.935	0.065693
							19.943	0		19.942	0.058442		19.943	0.113947		19.943	0		19.943	0		19.943	0.080705
							19.951	0		19.951	0.057919		19.951	0.113151		19.951	0		19.951	0		19.951	0.099802
							19.96	0		19.959	0.059881		19.96	0.12389		19.96	0		19.96	0		19.96	0.167112
							19.968	0		19.967	0.057223		19.968	0.126503		19.968	0		19.968	0		19.968	0.223514
							19.976	0		19.976	0.063793		19.976	0.130865		19.976	0		19.976	0		19.976	0.225735
							19.985	0		19.984	0.072957		19.985	0.130123		19.985	0		19.985	0		19.985	0.226124
							19.993	0		19.992	0.092957		19.993	0.130282		19.993	0		19.993	0		19.993	0.225052
							20.001	0		20.001	0.102743		20.001	0.142107		20.001	0		20.001	0		20.001	0.22073
							20.01	0		20.009	0.114595		20.01	0.16161		20.01	0		20.01	0		20.01	0.230805
							20.018	0		20.017	0.119352		20.018	0.175214		20.018	0		20.018	0		20.018	0.23471
							20.026	0		20.026	0.131012		20.026	0.198736		20.026	0		20.026	0		20.026	0.239782
							20.035	0		20.034	0.132392		20.035	0.216935		20.035	0		20.035	0		20.035	0.228033
							20.043	0		20.042	0.13437		20.043	0.218189		20.043	0		20.043	0		20.043	0.223691
							20.051	0		20.051	0.137826		20.051	0.227229		20.051	0		20.051	0		20.051	0.223169
							20.06	0		20.059	0.169601		20.06	0.238102		20.06	0		20.06	0		20.06	0.222802
							20.068	0		20.067	0.166407		20.068	0.247004		20.068	0		20.068	0		20.068	0.225702
							20.076	0		20.076	0.169637		20.076	0.26335		20.076	0		20.076	0		20.076	0.224373
							20.085	0		20.084	0.179665		20.085	0.28968		20.085	0		20.085	0		20.085	0.217083
							20.093	0		20.092	0.186215		20.093	0.302907		20.093	0		20.093	0		20.093	0.219463
							20.101	0		20.101	0.167679		20.101	0.320787		20.101	0		20.101	0		20.101	0.220447
							20.11	0		20.109	0.179409		20.11	0.330967		20.11	0		20.11	0		20.11	0.209347
							20.118	0		20.117	0.192847		20.118	0.342547		20.118	0		20.118	0		20.118	0.214509
							20.126	0		20.126	0.203185		20.126	0.346068		20.126	0		20.126	0		20.126	0.222041
							20.135	0		20.134	0.220759		20.135	0.352315		20.135	0		20.135	0.006875		20.135	0.226622
							20.143	0		20.142	0.235963		20.143	0.35919		20.143	0		20.143	0.0164		20.143	0.221773
							20.151	0		20.151	0.250587		20.151	0.373161		20.151	0		20.151	0.04036		20.151	0.21418
							20.16	0		20.159	0.260692		20.16	0.390892		20.16	0		20.16	0.065439		20.16	0.210145
							20.168	0		20.167	0.275191		20.168	0.408162		20.168	0		20.168	0.069894		20.168	0.20627
							20.176	0		20.176	0.287635		20.176	0.425087		20.176	0		20.176	0.087013		20.176	0.203699
							20.185	0		20.184	0.301219		20.185	0.441506		20.185	0		20.185	0.120154		20.185	0.213572
							20.193	0		20.192	0.31566		20.193	0.456012		20.193	0		20.193	0.144122		20.193	0.232002
							20.201	0		20.201	0.333473		20.201	0.464426		20.201	0		20.201	0.158125		20.201	0.238945
							20.21	0		20.209	0.35071		20.21	0.474781		20.21	0		20.21	0.173629		20.21	0.247312
							20.218	0		20.217	0.363148		20.218	0.489824		20.218	0		20.218	0.186035		20.218	0.243962
							20.226	0		20.226	0.373375		20.226	0.499235		20.226	0		20.226	0.197301		20.226	0.236169
							20.235	0		20.234	0.373877		20.235	0.502262		20.235	0		20.235	0.187543		20.235	0.221392
							20.243	0		20.242	0.372043		20.243	0.504099		20.243	0		20.243	0.198583		20.243	0.207507
							20.251	0		20.251	0.36569		20.251	0.503149		20.251	0		20.251	0.208943		20.251	0.202947
							20.26	0		20.259	0.358161		20.26	0.507574		20.26	0		20.26	0.212254		20.26	0.211384
							20.268	0		20.267	0.358764		20.268	0.513135		20.268	0		20.268	0.204109		20.268	0.210348
							20.276	0		20.276	0.364926		20.276	0.515767		20.276	0		20.276	0.208592		20.276	0.22879
							20.285	0		20.284	0.3689		20.285	0.513302		20.285	0		20.285	0.198017		20.285	0.245595
							20.293	0		20.292	0.371309		20.293	0.499262		20.293	0		20.293	0.183098		20.293	0.246607
							20.301	0		20.301	0.36417		20.301	0.475115		20.301	0		20.301	0.158879		20.301	0.234792
							20.31	0		20.309	0.3395		20.31	0.449734		20.31	0		20.31	0.122276		20.31	0.234821
							20.318	0		20.317	0.306337		20.318	0.431142		20.318	0		20.318	0.085427		20.318	0.226784
							20.326	0		20.326	0.270183		20.326	0.406802		20.326	0		20.326	0.055407		20.326	0.222553
							20.335	0		20.334	0.231436		20.335	0.389123		20.335	0		20.335	0.030083		20.335	0.218825
							20.343	0		20.342	0.185514		20.343	0.365206		20.343	0		20.343	0.01113		20.343	0.223082
							20.351	0		20.351	0.146606		20.351	0.337665		20.351	0		20.351	0		20.351	0.22909
							20.36	0		20.359	0.109983		20.36	0.308735		20.36	0		20.36	0		20.36	0.226594
							20.368	0		20.367	0.065549		20.368	0.285005		20.368	0		20.368	0		20.368	0.225482
							20.376	0		20.376	0.011077		20.376	0.264308		20.376	0		20.376	0		20.376	0.231728
							20.385	0		20.384	0		20.385	0.244811		20.385	0		20.385	0		20.385	0.231843
							20.393	0		20.392	0		20.393	0.224293		20.393	0		20.393	0		20.393	0.235764
							20.401	0		20.401	0		20.401	0.19828		20.401	0		20.401	0		20.401	0.24819
							20.41	0		20.409	0		20.41	0.178535		20.41	0		20.41	0		20.41	0.253132
							20.418	0		20.417	0		20.418	0.165826		20.418	0		20.418	0		20.418	0.247015
							20.426	0		20.426	0		20.426	0.156157		20.426	0		20.426	0		20.426	0.248197
							20.435	0		20.434	0		20.435	0.153021		20.435	0		20.435	0		20.435	0.247524
							20.443	0		20.442	0		20.443	0.151558		20.443	0		20.443	0		20.443	0.246449
							20.451	0		20.451	0		20.451	0.15811		20.451	0		20.451	0		20.451	0.254855
							20.46	0		20.459	0		20.46	0.163901		20.46	0		20.46	0		20.46	0.260005
							20.468	0		20.467	0		20.468	0.186615		20.468	0		20.468	0		20.468	0.260603
							20.476	0		20.476	0		20.476	0.217514		20.476	0		20.476	0		20.476	0.255632
							20.485	0		20.484	0		20.485	0.257001		20.485	0		20.485	0		20.485	0.247633
							20.493	0		20.492	0		20.493	0.295065		20.493	0		20.493	0		20.493	0.230291

## Sheet: Fig. S5
Fig. S5
																									polyU10 ssRNA				14mer dsRNA				14mer tetraloop				Telomeric GQ				NRAS GQ				NRAS mutant
																									Residue	Ratio	Error		Residue	Ratio	Error		Residue	Ratio	Error		Residue	Ratio	Error		Residue	Ratio	Error		Residue	Ratio	Error
																									3	0.6354	0.0304065		3	0.587583	0.0335597		3	0.768389	0.0402469		4	0.167824	0.03		4	0.130036	0.03		4	0.216565	0.03
																									4	0.70696	0.03		4	0.514224	0.03		4	0.69977	0.03		5	0.196325	0.03		5	0.15196	0.03		5	0.249021	0.03
																									5	0.709424	0.03		5	0.550617	0.03		5	0.712042	0.03		7	0.229984	0.03		7	0.175104	0.03		7	0.261351	0.03
																									7	0.704922	0.03		7	0.56475	0.03		7	0.724927	0.03		8	0.229926	0.03		8	0.204417	0.03		8	0.302692	0.03
																									8	0.73321	0.03		8	0.561357	0.03		8	0.743547	0.03		9	0.25064	0.03		9	0.215008	0.03		9	0.29275	0.03
																									9	0.72028	0.03		9	0.556288	0.03		9	0.723766	0.03		11	0.242283	0.03		11	0.21581	0.03		11	0.299858	0.03
																									11	0.699408	0.03		11	0.562468	0.03		11	0.724015	0.03		12	0.279659	0.03		12	0.241815	0.03		12	0.342539	0.03
																									12	0.687315	0.03		12	0.569917	0.03		12	0.723072	0.03		13	0.266826	0.03		13	0.255401	0.03		13	0.329998	0.03
																									13	0.738541	0.03		13	0.584758	0.03		13	0.760914	0.03		15	0.194533	0.03		15	0.182587	0.03		15	0.233835	0.03
																									15	0.672992	0.03		15	0.497379	0.03		15	0.681663	0.03		17	0.251136	0.03		17	0.243497	0.03		17	0.312559	0.03
																									17	0.710437	0.03		17	0.582075	0.03		17	0.731141	0.03		18	0.223502	0.03		18	0.214705	0.03		18	0.305577	0.03
																									18	0.721978	0.03		18	0.585419	0.03		18	0.720301	0.03		20	0.237586	0.03		20	0.243977	0.03		20	0.302923	0.03
																									20	0.67127	0.03		20	0.572967	0.03		20	0.681656	0.03		21	0.255695	0.03		21	0.244012	0.03		21	0.323221	0.03
																									21	0.705892	0.03		21	0.583524	0.03		21	0.733001	0.03		22	0.231278	0.03		22	0.242292	0.03		22	0.280846	0.03
																									22	0.683542	0.03		22	0.512402	0.03		22	0.675934	0.03		23	0.254804	0.03		23	0.252343	0.03		23	0.330769	0.03
																									23	0.704227	0.03		23	0.526919	0.03		23	0.699347	0.03		24	0.288948	0.03		24	0.287339	0.03		24	0.346497	0.03
																									24	0.734483	0.03		24	0.591104	0.03		24	0.73075	0.03		25	0.250925	0.03		25	0.257422	0.03		25	0.32028	0.03
																									25	0.676952	0.03		25	0.560889	0.03		25	0.702416	0.03		26	0.277916	0.03		26	0.266528	0.03		26	0.34587	0.03
																									26	0.698112	0.03		26	0.56362	0.03		26	0.698483	0.03		27	0.24885	0.03		27	0.237409	0.03		27	0.315037	0.03
																									27	0.70235	0.03		27	0.520689	0.03		27	0.686817	0.03		29	0.284286	0.03		29	0.268234	0.03		29	0.353449	0.03
																									29	0.694747	0.03		29	0.56956	0.03		29	0.716011	0.03		30	0.268221	0.03		30	0.258509	0.03		30	0.33945	0.03
																									30	0.704631	0.03		30	0.603861	0.03		30	0.716509	0.03		31	0.296736	0.03		31	0.299171	0.03		31	0.404212	0.03
																									31	0.720543	0.03		31	0.623567	0.03		31	0.743975	0.03		33	0.14403	0.03		33	0.113692	0.03		33	0.207123	0.03
																									33	0.732422	0.03		33	0.575557	0.03		33	0.712572	0.03		34	0.121861	0.03		35	0.0759199	0.03		35	0.135692	0.03
																									34	0.726753	0.03		34	0.551367	0.03		34	0.691131	0.03		35	0.150712	0.03		58	0.0820603	0.03		48	0.0479444	0.03
																									35	0.662912	0.03		35	0.516404	0.03		35	0.676338	0.03		36	0.0747626	0.03		62	0.0572561	0.03		49	0.0477787	0.03
																									36	0.731573	0.03		36	0.548589	0.03		36	0.70562	0.03		49	0.0372111	0.03		63	0.0675918	0.03		54	0.0829876	0.03
																									38	0.63087	0.03		38	0.401323	0.03		38	0.610278	0.03		51	0.0445849	0.03		64	0.0519083	0.03		56	0.0932303	0.03
																									39	0.579178	0.03		39	0.330527	0.03		39	0.540874	0.03		54	0.0779348	0.03		68	0.037007	0.03		57	0.0847418	0.03
																									42	0.64566	0.03		42	0.331842	0.03		42	0.593331	0.03		56	0.103998	0.03		69	0.0429538	0.03		58	0.104694	0.03
																									43	0.586449	0.03		43	0.275653	0.03		43	0.546386	0.03		57	0.0706893	0.03		71	0.0527076	0.03		59	0.0848394	0.03
																									44	0.639546	0.03		44	0.251685	0.03		44	0.528348	0.03		58	0.0984349	0.03		73	0.0410126	0.03		61	0.0691186	0.03
																									45	0.651455	0.03		45	0.43363	0.03		45	0.619632	0.03		59	0.0934611	0.03		74	0.036513	0.03		62	0.10395	0.03
																									46	0.645876	0.03		46	0.422191	0.03		46	0.606987	0.03		61	0.0586021	0.03		101	0.0977105	0.03		64	0.086031	0.03
																									47	0.611492	0.03		47	0.407434	0.03		47	0.604366	0.03		62	0.105778	0.03		105	0.0413918	0.03		68	0.0683523	0.03
																									48	0.625982	0.03		48	0.391178	0.03		48	0.586944	0.03		63	0.0866488	0.03		107	0.0451682	0.03		69	0.0755893	0.03
																									49	0.647437	0.03		49	0.420421	0.03		49	0.603969	0.03		64	0.0997902	0.03		113	0.0729181	0.03		70	0.0788785	0.03
																									50	0.646161	0.03		50	0.400218	0.03		50	0.614977	0.03		68	0.0683184	0.03		131	0.132625	0.03		71	0.0991062	0.03
																									51	0.621191	0.03		51	0.441352	0.03		51	0.603633	0.03		69	0.050739	0.03		132	0.235989	0.03		73	0.0516755	0.03
																									54	0.609398	0.03		54	0.419942	0.03		54	0.621335	0.03		70	0.0637862	0.03						74	0.0923258	0.03
																									56	0.6157	0.03		56	0.467842	0.03		56	0.62343	0.03		73	0.0645955	0.03						82	0.06515	0.03
																									57	0.660667	0.03		57	0.424392	0.03		57	0.607322	0.03		74	0.0856708	0.03						88	0.0558693	0.03
																									58	0.713758	0.03		58	0.4449	0.03		58	0.645628	0.03		89	0.0431532	0.03						89	0.0443303	0.03
																									59	0.658375	0.03		59	0.445587	0.03		59	0.614464	0.03		91	0.0810071	0.03						91	0.0931288	0.03
																									61	0.63518	0.03		61	0.432243	0.03		61	0.60858	0.03		95	0.0460884	0.03						98	0.0448747	0.03
																									62	0.675106	0.03		62	0.515833	0.03		62	0.680924	0.03		98	0.0768233	0.03						100	0.0466624	0.03
																									63	0.669136	0.03		63	0.444223	0.03		63	0.568955	0.03		100	0.0711078	0.03						101	0.14178	0.03
																									64	0.679989	0.03		64	0.47849	0.03		64	0.669453	0.03		101	0.134299	0.03						103	0.0667894	0.03
																									66	0.647061	0.03		66	0.457692	0.03		66	0.598786	0.03		102	0.066132	0.03						105	0.075641	0.03
																									68	0.662736	0.03		68	0.481701	0.03		68	0.657239	0.03		103	0.074643	0.03						107	0.0923347	0.03
																									69	0.662671	0.03		69	0.401609	0.03		69	0.58853	0.03		105	0.0702157	0.03						108	0.0497247	0.03
																									70	0.669832	0.03		70	0.490433	0.03		70	0.653394	0.03		108	0.0750358	0.03						113	0.133089	0.03
																									71	0.690786	0.03		71	0.497211	0.03		71	0.644787	0.03		113	0.119865	0.03						115	0.0603397	0.03
																									73	0.657814	0.03		73	0.477454	0.03		73	0.655444	0.03		115	0.0539313	0.03						116	0.0392162	0.03
																									74	0.661764	0.03		74	0.462179	0.03		74	0.612951	0.03		122	0.0561699	0.03						122	0.0513015	0.03
																									78	0.623617	0.03		78	0.405043	0.03		78	0.605162	0.03		124	0.0607829	0.03						123	0.100423	0.03
																									82	0.687303	0.03		82	0.454291	0.03		82	0.657056	0.03		129	0.0506698	0.03						124	0.11034	0.03
																									83	0.715011	0.03		83	0.480411	0.03		83	0.64901	0.03		131	0.161389	0.03						125	0.119163	0.03
																									86	0.613766	0.03		86	0.385189	0.03		86	0.597881	0.03		132	0.221062	0.03						128	0.0567175	0.03
																									88	0.653066	0.03		88	0.417094	0.03		88	0.603847	0.03										129	0.0967665	0.03
																									89	0.620334	0.03		89	0.412551	0.03		89	0.604754	0.03										131	0.227024	0.03
																									91	0.696766	0.03		91	0.467618	0.03		91	0.633549	0.03										132	0.292422	0.03
																									94	0.702767	0.03		94	0.471089	0.03		94	0.686294	0.03
																									95	0.627491	0.03		95	0.369987	0.03		95	0.601049	0.03
																									96	0.599001	0.03		96	0.383066	0.03		96	0.595081	0.03
																									97	0.609869	0.03		97	0.385348	0.03		97	0.592926	0.03
																									98	0.61441	0.03		98	0.411845	0.03		98	0.610035	0.03
																									99	0.628512	0.03		99	0.448952	0.03		99	0.625343	0.03
																									100	0.603639	0.03		100	0.399402	0.03		100	0.56969	0.03
																									101	0.699002	0.03		101	0.488317	0.03		101	0.668332	0.03
																									102	0.64688	0.03		102	0.44055	0.03		102	0.623611	0.03
																									103	0.609695	0.03		103	0.425445	0.03		103	0.604405	0.03
																									105	0.676314	0.03		105	0.473171	0.03		105	0.660483	0.03
																									106	0.587083	0.03		106	0.362914	0.03		106	0.548751	0.03
																									107	0.650396	0.03		107	0.446079	0.03		107	0.60605	0.03
																									108	0.622522	0.03		108	0.420501	0.03		108	0.602321	0.03
																									113	0.673049	0.03		113	0.474701	0.03		113	0.378012	0.03
																									115	0.660805	0.03		115	0.444498	0.03		115	0.488535	0.03
																									116	0.629423	0.03		116	0.409247	0.03		116	0.598908	0.03
																									117	0.650358	0.03		117	0.421476	0.03		117	0.577888	0.03
																									118	0.605453	0.03		118	0.438808	0.03		118	0.553845	0.03
																									120	0.620195	0.03		120	0.40283	0.03		120	0.586727	0.03
																									121	0.6377	0.03		121	0.411627	0.03		121	0.583787	0.03
																									122	0.645812	0.03		122	0.450643	0.03		122	0.602848	0.03
																									123	0.647461	0.03		123	0.467902	0.03		123	0.615251	0.03
																									124	0.637951	0.03		124	0.495496	0.03		124	0.627194	0.03
																									125	0.663453	0.03		125	0.539901	0.03		125	0.640479	0.03
																									128	0.626245	0.03		128	0.445843	0.03		128	0.626165	0.03
																									129	0.612744	0.03		129	0.471195	0.03		129	0.619258	0.03
																									131	0.693333	0.03		131	0.534348	0.03		131	0.70369	0.03
																									132	0.725707	0.03		132	0.558666	0.03		132	0.73615	0.03

## Sheet: Fig. S6
Fig. S6
																									polyU10 ssRNA				14mer dsRNA				Telomeric GQ				NRAS GQ				NRAS mutant
																									Residue	Ratio	Error		Residue	Ratio	Error		Residue	Ratio	Error		Residue	Ratio	Error		Residue	Ratio	Error
																									4	0.906866	0.03		4	1.01046	0.03		4	0.469838	0.03		4	0.298537	0.03		4	0.683987	0.03
																									5	0.921168	0.03		5	0.949371	0.03		5	0.43809	0.03		5	0.310643	0.03		5	0.692694	0.03
																									7	0.942546	0.03		7	1.00827	0.03		7	0.53559	0.03		7	0.37002	0.03		7	0.701336	0.03
																									8	0.951165	0.03		8	1.01853	0.03		8	0.504492	0.03		8	0.339202	0.03		8	0.710832	0.03
																									9	0.932973	0.03		9	0.969371	0.03		9	0.520595	0.03		9	0.333903	0.03		9	0.690327	0.03
																									11	0.962401	0.03		11	0.984611	0.03		11	0.542954	0.03		11	0.376693	0.03		11	0.707649	0.03
																									12	0.936285	0.03		12	0.927351	0.03		12	0.571206	0.03		12	0.407207	0.03		12	0.726421	0.03
																									13	0.97314	0.03		13	1.02279	0.03		13	0.517344	0.03		13	0.375165	0.03		13	0.716287	0.03
																									15	0.93785	0.03		15	0.98218	0.03		15	0.450186	0.03		15	0.33597	0.03		15	0.678284	0.03
																									17	0.952837	0.03		17	0.970478	0.03		17	0.465336	0.03		17	0.369231	0.03		17	0.71564	0.03
																									18	0.969384	0.03		18	1.02278	0.03		18	0.520526	0.03		18	0.371774	0.03		18	0.740562	0.03
																									20	0.962267	0.03		20	1.01915	0.03		20	0.527185	0.03		20	0.386604	0.03		20	0.733813	0.03
																									21	0.931808	0.03		21	0.962451	0.03		21	0.54207	0.03		21	0.38176	0.03		21	0.746844	0.03
																									22	0.954001	0.03		22	0.9591	0.03		22	0.497237	0.03		22	0.339511	0.03		22	0.696326	0.03
																									23	0.955839	0.03		23	1.02071	0.03		23	0.528606	0.03		23	0.409294	0.03		23	0.766909	0.03
																									24	0.974867	0.03		24	1.03298	0.03		24	0.56729	0.03		24	0.398769	0.03		24	0.74672	0.03
																									25	0.954297	0.03		25	0.94267	0.03		25	0.509469	0.03		25	0.371036	0.03		25	0.736588	0.03
																									26	0.956115	0.03		26	1.0242	0.03		26	0.489168	0.03		26	0.384519	0.03		26	0.718992	0.03
																									27	0.995307	0.03		27	1.03886	0.03		27	0.486118	0.03		27	0.349529	0.03		27	0.715734	0.03
																									29	0.966993	0.03		29	1.06672	0.03		29	0.54428	0.03		29	0.399341	0.03		29	0.734252	0.03
																									30	0.985445	0.03		30	0.937213	0.03		30	0.484823	0.03		30	0.395366	0.03		30	0.760199	0.03
																									31	0.957066	0.03		31	0.994522	0.03		31	0.522568	0.03		31	0.377351	0.03		31	0.734247	0.03
																									33	0.951508	0.03		33	0.978945	0.03		33	0.442282	0.03		33	0.261508	0.03		33	0.668998	0.03
																									34	0.984697	0.03		34	1.02146	0.03		34	0.393096	0.03		34	0.229034	0.03		34	0.680202	0.03
																									35	0.95022	0.03		35	0.947118	0.03		35	0.35933	0.03		35	0.227013	0.03		35	0.659343	0.03
																									36	1.03363	0.03		36	1.11313	0.03		36	0.290715	0.03		36	0.173588	0.03		36	0.719131	0.03
																									38	0.909927	0.03		38	0.973831	0.03		38	0.0706557	0.03		43	-0.0393413	0.03		38	0.474305	0.03
																									39	0.930381	0.03		39	0.960527	0.03		45	0.0993823	0.03		44	0.00849245	0.03		39	0.396219	0.03
																									42	0.919843	0.03		42	0.936178	0.03		46	0.0898047	0.03		45	0.1008	0.03		42	0.423348	0.03
																									43	0.899039	0.03		43	0.894988	0.03		47	0.180905	0.03		47	0.103325	0.03		43	0.388484	0.03
																									44	0.917594	0.03		44	0.932916	0.03		48	0.185797	0.03		48	0.086434	0.03		44	0.35912	0.03
																									45	0.959568	0.03		45	0.99398	0.03		49	0.1573	0.03		49	0.0903474	0.03		45	0.490227	0.03
																									46	0.91194	0.03		46	0.958704	0.03		50	0.184074	0.03		50	0.102255	0.03		46	0.485529	0.03
																									47	0.919316	0.03		47	0.93918	0.03		51	0.217254	0.03		51	0.107886	0.03		47	0.536377	0.03
																									48	0.931386	0.03		48	0.986766	0.03		54	0.250028	0.03		54	0.108036	0.03		48	0.545798	0.03
																									49	0.847811	0.03		49	0.915236	0.03		56	0.34006	0.03		56	0.202384	0.03		49	0.509119	0.03
																									50	0.944483	0.03		50	1.01742	0.03		57	0.296156	0.03		57	0.140451	0.03		50	0.514797	0.03
																									51	0.881541	0.03		51	0.889534	0.03		58	0.327369	0.03		58	0.219451	0.03		51	0.551593	0.03
																									54	0.96847	0.03		54	1.03379	0.03		59	0.30169	0.03		59	0.177166	0.03		54	0.580042	0.03
																									56	1.006	0.03		56	1.04076	0.03		61	0.240248	0.03		61	0.137178	0.03		56	0.622124	0.03
																									57	0.930526	0.03		57	1.01074	0.03		62	0.334613	0.03		62	0.204207	0.03		57	0.596448	0.03
																									58	0.9923	0.03		58	1.0009	0.03		63	0.364986	0.03		63	0.25061	0.03		58	0.614049	0.03
																									59	0.980827	0.03		59	1.07957	0.03		64	0.320813	0.03		64	0.224283	0.03		59	0.623629	0.03
																									61	0.895945	0.03		61	0.988926	0.03		66	0.441021	0.03		66	0.256911	0.03		61	0.559841	0.03
																									62	0.950616	0.03		62	0.928537	0.03		68	0.261614	0.03		68	0.181747	0.03		62	0.61667	0.03
																									63	0.960574	0.03		63	0.938381	0.03		69	0.250795	0.03		69	0.16839	0.03		63	0.652732	0.03
																									64	0.969538	0.03		64	1.01001	0.03		70	0.26236	0.03		70	0.185519	0.03		64	0.618755	0.03
																									66	0.973785	0.03		66	1.03783	0.03		71	0.292204	0.03		71	0.199189	0.03		66	0.632194	0.03
																									68	0.928043	0.03		68	0.956695	0.03		73	0.231779	0.03		73	0.160063	0.03		68	0.58363	0.03
																									69	0.914312	0.03		69	1.01702	0.03		74	0.305716	0.03		74	0.191169	0.03		69	0.5505	0.03
																									70	0.957087	0.03		70	1.05645	0.03		78	0.231741	0.03		78	0.107124	0.03		70	0.578433	0.03
																									71	0.88828	0.03		71	0.898379	0.03		82	0.204705	0.03		82	0.160918	0.03		71	0.597767	0.03
																									73	0.951762	0.03		73	0.977781	0.03		83	0.247325	0.03		88	0.089535	0.03		73	0.577752	0.03
																									74	0.968269	0.03		74	0.981086	0.03		86	0.120515	0.03		89	0.106703	0.03		74	0.608312	0.03
																									78	0.971782	0.03		78	0.991719	0.03		88	0.188762	0.03		91	0.167301	0.03		78	0.569864	0.03
																									82	0.995378	0.03		82	1.00757	0.03		89	0.217243	0.03		95	0.111329	0.03		82	0.580161	0.03
																									83	0.966869	0.03		83	0.996839	0.03		91	0.251852	0.03		96	0.0798631	0.03		83	0.548831	0.03
																									86	1.00484	0.03		86	0.949415	0.03		95	0.139787	0.03		98	0.118634	0.03		86	0.509591	0.03
																									88	0.931147	0.03		88	0.962376	0.03		96	0.158586	0.03		99	0.13707	0.03		88	0.510125	0.03
																									89	0.943196	0.03		89	0.989299	0.03		98	0.246756	0.03		100	0.133055	0.03		89	0.547756	0.03
																									91	0.955819	0.03		91	0.965589	0.03		99	0.239394	0.03		101	0.213843	0.03		91	0.625283	0.03
																									94	0.970043	0.03		94	1.029	0.03		100	0.260652	0.03		102	0.140405	0.03		94	0.575731	0.03
																									95	0.92215	0.03		95	0.963047	0.03		101	0.315504	0.03		103	0.156436	0.03		95	0.514814	0.03
																									96	0.965464	0.03		96	0.975109	0.03		102	0.250866	0.03		105	0.176928	0.03		96	0.479978	0.03
																									97	0.894414	0.03		97	0.911903	0.03		103	0.266576	0.03		106	0.108526	0.03		97	0.513483	0.03
																									98	0.923247	0.03		98	0.949214	0.03		105	0.276982	0.03		107	0.166083	0.03		98	0.504845	0.03
																									99	0.943297	0.03		99	0.989108	0.03		106	0.198178	0.03		108	0.152088	0.03		99	0.523119	0.03
																									100	0.966157	0.03		100	0.931929	0.03		107	0.296409	0.03		113	0.161848	0.03		100	0.574349	0.03
																									101	0.932322	0.03		101	0.973058	0.03		108	0.285369	0.03		115	0.106052	0.03		101	0.576066	0.03
																									102	0.942296	0.03		102	0.954664	0.03		113	0.264135	0.03		116	0.0815733	0.03		102	0.563501	0.03
																									103	0.965734	0.03		103	0.921227	0.03		115	0.22616	0.03		117	0.0738957	0.03		103	0.548166	0.03
																									105	0.958481	0.03		105	1.03063	0.03		116	0.178785	0.03		120	0.0484403	0.03		105	0.608976	0.03
																									106	0.959952	0.03		106	0.985382	0.03		117	0.173165	0.03		122	0.0938462	0.03		106	0.57241	0.03
																									107	0.906978	0.03		107	0.963685	0.03		118	0.18396	0.03		123	0.130451	0.03		107	0.527574	0.03
																									108	0.892515	0.03		108	0.984482	0.03		120	0.157345	0.03		124	0.160337	0.03		108	0.518778	0.03
																									113	0.970547	0.03		113	1.02932	0.03		121	0.148804	0.03		125	0.136522	0.03		113	0.582234	0.03
																									115	0.949587	0.03		115	0.978968	0.03		122	0.178456	0.03		128	0.0871196	0.03		115	0.55708	0.03
																									116	0.959929	0.03		116	1.01793	0.03		123	0.192211	0.03		129	0.136348	0.03		116	0.544814	0.03
																									117	0.928002	0.03		117	0.933739	0.03		124	0.254819	0.03		131	0.267373	0.03		117	0.541151	0.03
																									118	0.976424	0.03		118	0.97164	0.03		125	0.259104	0.03		132	0.346567	0.03		118	0.563306	0.03
																									120	0.955389	0.03		120	0.971557	0.03		128	0.0941841	0.03						120	0.522681	0.03
																									121	0.884972	0.03		121	0.971587	0.03		129	0.184138	0.03						121	0.519405	0.03
																									122	0.92881	0.03		122	0.977843	0.03		131	0.389915	0.03						122	0.549415	0.03
																									123	0.975804	0.03		123	0.982453	0.03		132	0.516297	0.03						123	0.612754	0.03
																									124	0.96707	0.03		124	0.997563	0.03										124	0.614576	0.03
																									125	0.918082	0.03		125	0.952598	0.03										125	0.586149	0.03
																									128	0.942312	0.03		128	0.993626	0.03										128	0.496582	0.03
																									129	0.987402	0.03		129	1.01293	0.03										129	0.603479	0.03
																									131	0.941797	0.03		131	1.02532	0.03										131	0.645354	0.03
																									132	0.983398	0.03		132	1.04254	0.03										132	0.711501	0.03

## Sheet: Fig. S7
Fig. S7
NRAS RNA				NRAS DNA
Residue	Ratio	Error		Residue	Ratio	Error
3	0.603341	0.0450951		3	0.622618	0.0407112
4	0.675833	0.01		4	0.655409	0.01
5	0.636097	0.01		5	0.628467	0.01
7	0.643202	0.01		7	0.623091	0.01
8	0.677899	0.01		8	0.684606	0.01
9	0.664247	0.01		9	0.688749	0.01
11	0.724686	0.01		11	0.730881	0.01
12	0.760165	0.01		12	0.845966	0.01
13	0.686054	0.01		13	0.721913	0.01
15	0.744201	0.01		15	0.741762	0.01
17	0.661258	0.01		17	0.630934	0.01
18	0.656787	0.01		18	0.67013	0.01
20	0.672281	0.01		20	0.684193	0.01
21	0.681223	0.01		21	0.722865	0.01
22	0.690577	0.01		22	0.662603	0.01
23	0.721254	0.01		23	0.743865	0.01
24	0.675418	0.01		24	0.721342	0.01
25	0.677658	0.01		25	0.677523	0.01
26	0.742094	0.01		26	0.745663	0.01
27	0.705111	0.01		27	0.725589	0.01
29	0.726491	0.01		29	0.778795	0.01
30	0.718331	0.01		30	0.737968	0.01
31	0.679209	0.01		31	0.705099	0.01
33	0.646185	0.01		33	0.507165	0.01
34	0.569074	0.01		34	0.38052	0.01
35	0.505614	0.01		35	0.358858	0.01
36	0.462933	0.01		36	0.302639	0.01
38	0.216346	0.01		38	0.0863157	0.01
39	0.152577	0.01		42	0.0679273	0.01
42	0.186833	0.01		45	0.108819	0.01
43	0.158567	0.01		46	0.163571	0.01
44	0.212962	0.0114376		47	0.22225	0.01
45	0.267663	0.01		48	0.210113	0.01
46	0.279704	0.01		49	0.19779	0.01
47	0.379693	0.01		50	0.226207	0.01
48	0.369258	0.01		51	0.243314	0.01
49	0.37917	0.01		54	0.250866	0.01
50	0.370032	0.01		56	0.335328	0.01
51	0.422003	0.01		57	0.301343	0.01
54	0.415037	0.01		58	0.355721	0.01
56	0.496097	0.01		59	0.309638	0.01
57	0.442463	0.01		61	0.243567	0.01
58	0.512687	0.01		62	0.363394	0.01
59	0.4777	0.01		63	0.326953	0.01
61	0.427774	0.01		64	0.342562	0.01
62	0.512083	0.0108233		68	0.300835	0.01
63	0.496482	0.0117462		69	0.274702	0.01
64	0.52411	0.01		70	0.244331	0.01
68	0.444726	0.01		71	0.278677	0.01
69	0.450102	0.01		73	0.234932	0.01
70	0.436236	0.01		74	0.293246	0.01
71	0.495883	0.0106585		78	0.229375	0.01
73	0.419501	0.01		82	0.190208	0.01
74	0.446098	0.01		83	0.307223	0.01
78	0.386018	0.01		86	0.0850191	0.01
82	0.352659	0.01		89	0.158048	0.01
83	0.378203	0.01		91	0.218284	0.01
86	0.263046	0.01		95	0.165234	0.01
88	0.322074	0.01		96	0.144028	0.01
89	0.343305	0.01		99	0.459248	0.01
91	0.370955	0.01		100	0.261655	0.01
94	0.309112	0.01		101	0.276026	0.01
95	0.307063	0.01		102	0.27114	0.01
96	0.281265	0.01		103	0.294487	0.01
98	0.398394	0.01		105	0.298138	0.01
99	0.352666	0.01		106	0.223248	0.01
100	0.426835	0.01		107	0.385827	0.01
101	0.412047	0.01		108	0.287662	0.01
102	0.402806	0.01		113	0.245841	0.01
103	0.404624	0.01		115	0.239104	0.01
105	0.449562	0.01		116	0.176387	0.01
106	0.343909	0.01		117	0.182636	0.01
107	0.497195	0.01		118	0.151833	0.01
108	0.426786	0.01		120	0.121504	0.01
113	0.395506	0.01		121	0.156736	0.01
115	0.371343	0.01		122	0.182725	0.01
116	0.354178	0.01		123	0.255118	0.01
117	0.341065	0.01		124	0.325085	0.01
118	0.333943	0.01		125	0.329302	0.01
120	0.287862	0.01		128	0.230937	0.01
121	0.306637	0.01		129	0.384147	0.01
122	0.317341	0.01		131	0.560906	0.01
123	0.429364	0.01		132	0.729326	0.01
124	0.433617	0.01
125	0.424628	0.01
128	0.39151	0.01
129	0.487167	0.01
131	0.609214	0.01
132	0.697095	0.01

[truncated: 19 more sheets: Fig. S8, Fig. S9, Fig. S10, Fig. S11, Fig. S12, Fig. S13, Fig. S14, Fig. S15, Fig. S16, Fig. S17, Fig. S18, Fig. S19, Fig. S20, Fig. S21, Fig. S22, Fig. S23, Fig. S24, Fig. S25, Fig. S26]
